# Supplementary material for: (25R)-16β-Acet­oxy-3β-bromo-23′,26-ep­oxy-23′,25-dimethyl-5α-cholest-23,23′-en-6-one dichloro­methane monosolvate
Source: Acta Crystallogr Sect E Struct Rep Online. 2012 Nov 3;68(Pt 12):o3260–1. doi: 10.1107/S1600536812043590 (PMC3588813; doi:10.1107/S1600536812043590)
Supplement: Supplementary file 1 [file e-68-o3260-sup1.cif]

##############################################################################
#                                                                            #
# This CIF contains the data in a paper accepted for publication in          #
# Acta Crystallographica Section E. It conforms to the requirements of       #
# Notes for Authors for Acta Crystallographica Section E, and has been       #
# peer reviewed under the auspices of the IUCr Commission on Journals.       #
#                                                                            #
# Full details of the Crystallographic Information File format               #
# are given in the paper "The Crystallographic Information File (CIF):       #
# a New Standard Archive File for Crystallography" by S. R. Hall, F. H.      #
# Allen and I. D. Brown [Acta Cryst. (1991), A47, 655-685].                  #
#                                                                            #
# The current version of the core CIF dictionary is obtainable from          #
# ftp://ftp.iucr.org/pub/cif_core.dic.                                       #
#                                                                            #
# Software is freely available for graphical display of the structure(s)     #
# in this CIF. For information consult the CIF software page                 #
# http://www.iucr.org/resources/cif/software.                                #
#                                                                            #
# This file may be used for bona fide research purposes within the           #
# scientific community so long as proper attribution is given to the journal # 
# article from which it was obtained.                                        #
#                                                                            #
##############################################################################
data_I
_audit_creation_method     SHELXL-97
_chemical_name_systematic
;\
(25<i>R</i>)-16\b-Acetoxy-3\b-bromo-23',26-epoxy-23',25-dimethyl-\
5\a-cholest-23,23'-en-6-one dichloromethane monosolvate
;
_chemical_name_common     ?
_chemical_formula_moiety     'C31 H45 Br O5, C H2 Cl2'
_chemical_formula_sum     'C32 H47 Br Cl2 O5'
_chemical_formula_iupac     'C31 H45 Br O5, C H2 Cl2'
_chemical_formula_weight     662.51
_chemical_melting_point     468(2)
_symmetry_cell_setting     orthorhombic
_symmetry_space_group_name_H-M     'P 21 21 21'
_symmetry_space_group_name_Hall     'P 2ac 2ab'
loop_
    _symmetry_equiv_pos_site_id
    _symmetry_equiv_pos_as_xyz
    1 x,y,z
    2 1/2-x,-y,1/2+z
    3 1/2+x,1/2-y,-z
    4 -x,1/2+y,1/2-z
_cell_length_a     7.44230(10)
_cell_length_b     15.6578(2)
_cell_length_c     26.8496(3)
_cell_angle_alpha     90.00
_cell_angle_beta     90.00
_cell_angle_gamma     90.00
_cell_volume     3128.79(7)
_cell_formula_units_Z     4
_cell_measurement_reflns_used     600
_cell_measurement_theta_min     3.46
_cell_measurement_theta_max     28.70
_cell_measurement_temperature     293(2)
_exptl_crystal_description     block
_exptl_crystal_colour     colourless
_exptl_crystal_size_max     0.15
_exptl_crystal_size_mid     0.10
_exptl_crystal_size_min     0.08
_exptl_crystal_density_diffrn     1.406
_exptl_crystal_density_meas     ?
_exptl_crystal_density_method     'not measured'
_exptl_crystal_F_000     1392
_exptl_absorpt_coefficient_mu     1.523
_exptl_absorpt_correction_type     none
_exptl_absorpt_process_details     ?
_exptl_absorpt_correction_T_min     ?
_exptl_absorpt_correction_T_max     ?
_exptl_special_details
;
Spectroscopic data for the title compound:
UV \l~max~ 269 nm (\e 624); IR \n~max~ cm^-1^(KBr): 2959 (CH), 1737 (OAc), 1711
(C\\db O), 1665 (C\\db O), 1452 (CH~3~), 1334 (CH), 1247 (C---O), 988 (C\\db
C), 710 (CH~2~), MS, m/<i>z</i>: (%): 578 ([<i>M</i>^+^], 1.4), 206 (18), 205
(32), 191 (10), 166 (10), 140 (15), 139 (100), 43 (59); ^1^H NMR (300 MHz,
CDCl~3~) \d: 5.02 (1<i>H</i>, m, H-16), 4.09 (1<i>H</i>, d, <i>J</i> = 11.0
Hz, H-26), 3.94 (1<i>H</i>, m, H-3), 3.40 (1<i>H</i>, t, <i>J</i> = 10.0 Hz,
H-26), 3.20 (1<i>H</i>, dq, <i>J</i>~17--20~ = 10.6 Hz, <i>J</i>~20--21~ =
6.94 Hz, H-20), 2.06 (3<i>H</i>, s, 3-OCOCH~3~), 2.14 (3<i>H</i>, s,
23''-CH~3~), 1.90 (3<i>H</i>, s, 16-OCOCH~3~),1.10 (3<i>H</i>, d, <i>J</i> =
6.9 Hz, CH~3~-27), 1.02 (3<i>H</i>, d, <i>J</i> = 6.1 Hz, CH~3~-21), 0.88
(3<i>H</i>, s, CH~3~-19), 0.81 (3<i>H</i>, s, CH~3~-18). ^13^C NMR (100 MHz,
CDCl~3~) \d: 203.9 (22-CO), 169.8 (16-OCOCH~3~), 164.9 (C-23'), 59.1 (C-5),
209.3(C-6), 107.6 (C-23), 75.4 (C-16), 50.6 (C-3), 71.9 (C-26), 56.1 (C-17),
54.2 (C-14), 53.8 (C-9), 42.9 (C-13), 39.2 (C-12), 38.7 (C-20), 31.8 (C-4),
33.5 (C-1), 40.8 (C-10), 34.4 (C-15), 46.4 (C-7), 37.3 (C-8), 30.9 (C-24),
32.5 (C-2), 26.9 (C-25), 21.3 (16-OCOCH~3~), 21.5 (C-11), 21.0 (C-23''), 19.6
(C-19), 17.3 (C-21), 17.1 (C-27), 13.3 (C-18).
;
_diffrn_ambient_temperature     293(2)
_diffrn_radiation_type     MoK\a
_diffrn_radiation_wavelength     0.71073
_diffrn_radiation_source     'fine-focus sealed tube'
_diffrn_radiation_monochromator     graphite
_diffrn_measurement_device_type     'Nonius KappaCCD'
_diffrn_measurement_method     '\f and \w scans'
_diffrn_detector_area_resol_mean     9
_diffrn_reflns_number     37310
_diffrn_reflns_av_R_equivalents     0.0883
_diffrn_reflns_av_sigmaI/netI     0.0647
_diffrn_reflns_theta_min     3.46
_diffrn_reflns_theta_max     28.70
_diffrn_reflns_theta_full     28.70
_diffrn_measured_fraction_theta_max     0.985
_diffrn_measured_fraction_theta_full     0.985
_diffrn_reflns_limit_h_min     -9
_diffrn_reflns_limit_h_max     9
_diffrn_reflns_limit_k_min     -20
_diffrn_reflns_limit_k_max     21
_diffrn_reflns_limit_l_min     -36
_diffrn_reflns_limit_l_max     36
_diffrn_standards_number     0
_diffrn_standards_interval_count     ?
_diffrn_standards_interval_time     ?
_diffrn_standards_decay_%     5
_refine_special_details
;
Refinement of <i>F</i>^2^ against ALL reflections. The weighted <i>R</i>-factor
<i>wR</i> and goodness of fit <i>S</i> are based on <i>F</i>^2^,
conventional <i>R</i>-factors <i>R</i> are based on <i>F</i>, with <i>F</i>
set to zero for negative <i>F</i>^2^. The threshold expression of <i>F</i>^2^
> 2\s(<i>F</i>^2^) is used only for calculating <i>R</i>-factors(gt)
<i>etc</i>. and is not relevant to the choice of reflections for refinement.
<i>R</i>-factors based on <i>F</i>^2^ are statistically about twice as large
as those based on <i>F</i>, and <i>R</i>-factors based on ALL data will be
even larger.
;
_reflns_number_total     7934
_reflns_number_gt     5668
_reflns_threshold_expression     I>2\s(I)
_refine_ls_structure_factor_coef     Fsqd
_refine_ls_matrix_type     full
_refine_ls_R_factor_all     0.1038
_refine_ls_R_factor_gt     0.0683
_refine_ls_wR_factor_gt     0.1623
_refine_ls_wR_factor_ref     0.1809
_refine_ls_goodness_of_fit_ref     1.025
_refine_ls_restrained_S_all     1.025
_refine_ls_number_reflns     7934
_refine_ls_number_parameters     362
_refine_ls_number_restraints     0
_refine_ls_hydrogen_treatment     constr
_refine_ls_weighting_scheme     calc
_refine_ls_weighting_details
         'calc w=1/[\s^2^(Fo^2^)+(0.0870P)^2^+3.6522P] where P=(Fo^2^+2Fc^2^)/3'
_atom_sites_solution_hydrogens     geom
_atom_sites_solution_primary     direct
_atom_sites_solution_secondary     difmap
_refine_ls_shift/su_max     0.000
_refine_ls_shift/su_mean     0.000
_refine_diff_density_max     0.745
_refine_diff_density_min     -0.677
_refine_ls_extinction_method     'SHELXL97 (Sheldrick, 2008)'
_refine_ls_extinction_coef     0.0038(10)
_refine_ls_extinction_expression
                                  'Fc^*^=kFc[1+0.001xFc^2^\l^3^/sin(2\q)]^-1/4^'
_refine_ls_abs_structure_details     'Flack (1983), 3453 Friedel pairs'
_refine_ls_abs_structure_Flack     0.031(13)
loop_
    _atom_type_symbol
    _atom_type_description
    _atom_type_scat_dispersion_real
    _atom_type_scat_dispersion_imag
    _atom_type_scat_source
    'C' 'C' 0.0033 0.0016
                         'International Tables Vol C Tables 4.2.6.8 and 6.1.1.4'
    'H' 'H' 0.0000 0.0000
                         'International Tables Vol C Tables 4.2.6.8 and 6.1.1.4'
    'Br' 'Br' -0.2901 2.4595
                         'International Tables Vol C Tables 4.2.6.8 and 6.1.1.4'
    'Cl' 'Cl' 0.1484 0.1585
                         'International Tables Vol C Tables 4.2.6.8 and 6.1.1.4'
    'O' 'O' 0.0106 0.0060
                         'International Tables Vol C Tables 4.2.6.8 and 6.1.1.4'
_computing_data_collection     'COLLECT (Nonius, 1999)'
_computing_cell_refinement     'SCALEPACK (Otwinowski & Minor, 1997)'
_computing_data_reduction     'DENZO and SCALEPACK (Otwinowski & Minor, 1997)'
_computing_structure_solution     'SHELXS97 (Sheldrick 2008)'
_computing_structure_refinement     'SHELXL97 (Sheldrick, 2008)'
_computing_molecular_graphics     'PLATON (Spek, 2009)'
_computing_publication_material     'WinGX (Farrugia, 2012)'
loop_
    _atom_site_type_symbol
    _atom_site_label
    _atom_site_fract_x
    _atom_site_fract_y
    _atom_site_fract_z
    _atom_site_U_iso_or_equiv
    _atom_site_thermal_displace_type
    _atom_site_calc_flag
    _atom_site_refinement_flags
    _atom_site_occupancy
    _atom_site_disorder_assembly
    _atom_site_disorder_group
    Br Br1 0.80129(8) 0.99071(3) 0.28226(2) 0.0514(2) Uani . . 1.000 . -16
    O O6 0.3019(5) 0.7718(2) 0.35688(17) 0.0616(13) Uani . . 1.000 . -16
    O O16 0.3802(5) 0.2944(2) 0.41187(13) 0.0429(11) Uani . . 1.000 . -16
    O O22 0.4244(5) 0.1706(2) 0.31163(14) 0.0531(11) Uani . . 1.000 . -16
    O O26 0.4238(10) -0.0251(3) 0.4188(2) 0.108(3) Uani . . 1.000 . -16
    O O30 0.0825(6) 0.2752(3) 0.41123(19) 0.0793(18) Uani . . 1.000 . -16
    C C1 0.8950(6) 0.7228(3) 0.29478(19) 0.0393(14) Uani . . 1.000 . -16
    C C2 0.9275(7) 0.8200(3) 0.2955(2) 0.0430(14) Uani . . 1.000 . -16
    C C3 0.7592(6) 0.8661(3) 0.27962(19) 0.0411(13) Uani . . 1.000 . -16
    C C4 0.5983(7) 0.8440(3) 0.3109(2) 0.0440(16) Uani . . 1.000 . -16
    C C5 0.5683(6) 0.7469(3) 0.31053(17) 0.0360(12) Uani . . 1.000 . -16
    C C6 0.4036(7) 0.7210(3) 0.3384(2) 0.0433(14) Uani . . 1.000 . -16
    C C7 0.3660(6) 0.6261(3) 0.3402(2) 0.0437(14) Uani . . 1.000 . -16
    C C8 0.5314(6) 0.5704(3) 0.35181(18) 0.0347(12) Uani . . 1.000 . -16
    C C9 0.6928(6) 0.5994(3) 0.31974(16) 0.0337(11) Uani . . 1.000 . -16
    C C10 0.7360(6) 0.6949(3) 0.32813(16) 0.0337(12) Uani . . 1.000 . -16
    C C11 0.8546(6) 0.5399(3) 0.3259(2) 0.0410(14) Uani . . 1.000 . -16
    C C12 0.8068(7) 0.4453(3) 0.31787(19) 0.0400(14) Uani . . 1.000 . -16
    C C13 0.6532(5) 0.4169(3) 0.35206(16) 0.0330(12) Uani . . 1.000 . -16
    C C14 0.4942(6) 0.4770(3) 0.34192(18) 0.0360(12) Uani . . 1.000 . -16
    C C15 0.3379(6) 0.4350(3) 0.3697(2) 0.0420(14) Uani . . 1.000 . -16
    C C16 0.3743(6) 0.3378(3) 0.36390(17) 0.0357(12) Uani . . 1.000 . -16
    C C17 0.5626(6) 0.3305(3) 0.33936(17) 0.0343(12) Uani . . 1.000 . -16
    C C18 0.7143(7) 0.4186(3) 0.40677(18) 0.0427(14) Uani . . 1.000 . -16
    C C19 0.7786(8) 0.7143(3) 0.38279(18) 0.0447(16) Uani . . 1.000 . -16
    C C20 0.6614(6) 0.2460(3) 0.35157(18) 0.0387(14) Uani . . 1.000 . -16
    C C21 0.8164(7) 0.2293(3) 0.3151(2) 0.0477(16) Uani . . 1.000 . -16
    C C22 0.5302(7) 0.1703(3) 0.34636(18) 0.0397(14) Uani . . 1.000 . -16
    C C23 0.5464(8) 0.1008(3) 0.3826(2) 0.0500(18) Uani . . 1.000 . -16
    C C23A 0.4238(10) 0.0378(4) 0.3836(2) 0.065(2) Uani . . 1.000 . -16
    C C23B 0.2656(11) 0.0256(5) 0.3511(3) 0.086(3) Uani . . 1.000 . -16
    C C24 0.7091(12) 0.0994(3) 0.4160(2) 0.071(2) Uani . . 1.000 . -16
    C C25 0.7367(14) 0.0126(5) 0.4400(3) 0.096(3) Uani . . 1.000 . -16
    C C26 0.5590(18) -0.0187(6) 0.4580(3) 0.118(5) Uani . . 1.000 . -16
    C C27 0.8847(18) 0.0162(7) 0.4812(4) 0.136(5) Uani . . 1.000 . -16
    C C30 0.2270(7) 0.2641(3) 0.4302(2) 0.0470(17) Uani . . 1.000 . -16
    C C31 0.2554(9) 0.2139(4) 0.4772(2) 0.0613(19) Uani . . 1.000 . -16
    Cl Cl1 0.6265(19) 0.2328(4) 0.0142(2) 0.431(7) Uani . . 1.000 . -16
    Cl Cl2 0.818(2) 0.3949(7) 0.0006(3) 0.398(8) Uani . . 1.000 . -16
    C C32 0.803(4) 0.3144(11) 0.0383(7) 0.268(15) Uani . . 1.000 . -16
    H H1A 1.00321 0.69403 0.30591 0.0472 Uiso . . 1.000 . -16
    H H1B 0.87157 0.70498 0.26080 0.0472 Uiso . . 1.000 . -16
    H H2A 0.96114 0.83786 0.32883 0.0512 Uiso . . 1.000 . -16
    H H2B 1.02524 0.83427 0.27310 0.0512 Uiso . . 1.000 . -16
    H H3 0.73308 0.85039 0.24504 0.0493 Uiso . . 1.000 . -16
    H H4A 0.49272 0.87253 0.29774 0.0527 Uiso . . 1.000 . -16
    H H4B 0.61698 0.86343 0.34475 0.0527 Uiso . . 1.000 . -16
    H H5 0.54770 0.73093 0.27571 0.0434 Uiso . . 1.000 . -16
    H H7A 0.31708 0.60855 0.30826 0.0525 Uiso . . 1.000 . -16
    H H7B 0.27497 0.61540 0.36525 0.0525 Uiso . . 1.000 . -16
    H H8 0.56241 0.57745 0.38705 0.0419 Uiso . . 1.000 . -16
    H H9 0.65452 0.59414 0.28495 0.0403 Uiso . . 1.000 . -16
    H H11A 0.90383 0.54698 0.35904 0.0490 Uiso . . 1.000 . -16
    H H11B 0.94678 0.55619 0.30214 0.0490 Uiso . . 1.000 . -16
    H H12A 0.77192 0.43659 0.28344 0.0479 Uiso . . 1.000 . -16
    H H12B 0.91193 0.41045 0.32438 0.0479 Uiso . . 1.000 . -16
    H H14 0.46691 0.47214 0.30632 0.0434 Uiso . . 1.000 . -16
    H H15A 0.22363 0.45060 0.35490 0.0502 Uiso . . 1.000 . -16
    H H15B 0.33747 0.45150 0.40454 0.0502 Uiso . . 1.000 . -16
    H H16 0.28301 0.31166 0.34246 0.0427 Uiso . . 1.000 . -16
    H H17 0.54264 0.33059 0.30329 0.0409 Uiso . . 1.000 . -16
    H H18A 0.61701 0.40056 0.42778 0.0639 Uiso . . 1.000 . -16
    H H18B 0.74936 0.47562 0.41564 0.0639 Uiso . . 1.000 . -16
    H H18C 0.81448 0.38073 0.41106 0.0639 Uiso . . 1.000 . -16
    H H19A 0.67965 0.69663 0.40329 0.0669 Uiso . . 1.000 . -16
    H H19B 0.79785 0.77454 0.38681 0.0669 Uiso . . 1.000 . -16
    H H19C 0.88495 0.68391 0.39254 0.0669 Uiso . . 1.000 . -16
    H H20 0.70800 0.24819 0.38568 0.0459 Uiso . . 1.000 . -16
    H H21A 0.90162 0.27518 0.31709 0.0720 Uiso . . 1.000 . -16
    H H21B 0.77002 0.22565 0.28182 0.0720 Uiso . . 1.000 . -16
    H H21C 0.87455 0.17653 0.32364 0.0720 Uiso . . 1.000 . -16
    H H23A 0.30428 0.02034 0.31711 0.1293 Uiso . . 1.000 . -16
    H H23B 0.18680 0.07382 0.35421 0.1293 Uiso . . 1.000 . -16
    H H23C 0.20303 -0.02535 0.36083 0.1293 Uiso . . 1.000 . -16
    H H24A 0.69499 0.14216 0.44181 0.0850 Uiso . . 1.000 . -16
    H H24B 0.81472 0.11404 0.39661 0.0850 Uiso . . 1.000 . -16
    H H25 0.77821 -0.02680 0.41402 0.1156 Uiso . . 1.000 . -16
    H H26A 0.57485 -0.07443 0.47309 0.1415 Uiso . . 1.000 . -16
    H H26B 0.51536 0.01984 0.48356 0.1415 Uiso . . 1.000 . -16
    H H27A 0.99494 0.03671 0.46697 0.2046 Uiso . . 1.000 . -16
    H H27B 0.90312 -0.03990 0.49463 0.2046 Uiso . . 1.000 . -16
    H H27C 0.84698 0.05413 0.50726 0.2046 Uiso . . 1.000 . -16
    H H31A 0.38116 0.21255 0.48510 0.0921 Uiso . . 1.000 . -16
    H H31B 0.21244 0.15658 0.47259 0.0921 Uiso . . 1.000 . -16
    H H31C 0.19064 0.24032 0.50403 0.0921 Uiso . . 1.000 . -16
    H H32A 0.76877 0.33433 0.07112 0.3239 Uiso . . 1.000 . -16
    H H32B 0.91948 0.28676 0.04100 0.3239 Uiso . . 1.000 . -16
loop_
    _atom_site_aniso_label
    _atom_site_aniso_U_11
    _atom_site_aniso_U_22
    _atom_site_aniso_U_33
    _atom_site_aniso_U_12
    _atom_site_aniso_U_13
    _atom_site_aniso_U_23
    Br1 0.0619(3) 0.0273(2) 0.0649(3) -0.0021(2) -0.0020(3) 0.0035(2)
    O6 0.046(2) 0.0369(18) 0.102(3) 0.0036(19) 0.017(2) -0.0094(18)
    O16 0.0381(17) 0.0397(18) 0.051(2) -0.0033(14) 0.0011(15) 0.0094(15)
    O22 0.066(2) 0.0364(18) 0.057(2) -0.0089(18) -0.018(2) 0.0031(16)
    O26 0.160(6) 0.051(3) 0.114(4) -0.036(3) -0.010(4) 0.034(3)
    O30 0.041(2) 0.101(4) 0.096(3) -0.006(2) -0.002(2) 0.044(3)
    C1 0.033(2) 0.032(2) 0.053(3) -0.0008(19) 0.007(2) -0.0002(19)
    C2 0.037(2) 0.036(2) 0.056(3) -0.008(2) 0.003(2) -0.001(2)
    C3 0.050(3) 0.0244(18) 0.049(2) 0.0002(16) -0.007(2) -0.0020(19)
    C4 0.044(3) 0.031(2) 0.057(3) 0.002(2) -0.007(2) 0.004(2)
    C5 0.038(2) 0.029(2) 0.041(2) 0.0023(19) -0.007(2) -0.0004(18)
    C6 0.034(2) 0.034(2) 0.062(3) 0.006(2) -0.006(2) -0.003(2)
    C7 0.031(2) 0.036(2) 0.064(3) 0.0017(19) 0.001(2) 0.002(2)
    C8 0.030(2) 0.034(2) 0.040(2) 0.0034(18) -0.0011(19) 0.0040(19)
    C9 0.028(2) 0.0321(19) 0.041(2) -0.003(2) -0.004(2) 0.0025(16)
    C10 0.029(2) 0.032(2) 0.040(2) -0.0030(16) -0.0012(17) 0.0006(17)
    C11 0.029(2) 0.033(2) 0.061(3) 0.0011(17) 0.005(2) 0.003(2)
    C12 0.029(2) 0.032(2) 0.059(3) -0.002(2) 0.005(2) 0.0023(18)
    C13 0.028(2) 0.031(2) 0.040(2) 0.0033(16) 0.0020(18) 0.0032(17)
    C14 0.032(2) 0.034(2) 0.042(2) 0.0021(18) -0.0021(19) 0.0067(19)
    C15 0.033(2) 0.035(2) 0.058(3) 0.0007(19) 0.003(2) 0.009(2)
    C16 0.032(2) 0.032(2) 0.043(2) -0.0039(18) -0.0040(19) 0.0086(18)
    C17 0.032(2) 0.030(2) 0.041(2) -0.0015(18) -0.0055(19) 0.0051(18)
    C18 0.040(2) 0.038(2) 0.050(3) 0.002(2) -0.012(2) 0.0044(19)
    C19 0.046(3) 0.038(2) 0.050(3) 0.001(2) -0.005(2) -0.0005(19)
    C20 0.034(2) 0.031(2) 0.051(3) -0.0049(18) -0.003(2) 0.0046(18)
    C21 0.041(3) 0.033(2) 0.069(3) 0.004(2) 0.002(3) 0.001(2)
    C22 0.046(3) 0.032(2) 0.041(2) 0.001(2) -0.003(2) -0.0031(19)
    C23 0.071(4) 0.029(2) 0.050(3) -0.001(2) -0.001(3) 0.003(2)
    C23A 0.092(5) 0.039(3) 0.063(4) -0.015(3) 0.006(4) 0.000(2)
    C23B 0.083(5) 0.057(4) 0.119(6) -0.034(3) -0.003(4) 0.007(4)
    C24 0.111(5) 0.035(3) 0.066(3) -0.009(4) -0.026(4) 0.010(2)
    C25 0.135(7) 0.056(4) 0.098(5) -0.005(5) -0.048(5) 0.025(4)
    C26 0.209(12) 0.062(5) 0.083(5) -0.015(6) -0.053(7) 0.033(4)
    C27 0.188(11) 0.085(6) 0.136(8) -0.008(7) -0.084(8) 0.048(6)
    C30 0.035(3) 0.045(3) 0.061(3) 0.002(2) 0.006(2) 0.008(2)
    C31 0.072(4) 0.054(3) 0.058(3) 0.000(3) 0.012(3) 0.021(3)
    Cl1 0.87(2) 0.186(5) 0.237(6) -0.123(9) 0.347(11) -0.054(4)
    Cl2 0.547(19) 0.378(12) 0.269(8) 0.110(13) 0.089(11) 0.049(8)
    C32 0.46(4) 0.134(13) 0.211(16) 0.07(2) 0.07(2) 0.087(13)
_geom_special_details
;
All s.u.'s (except the s.u. in the dihedral angle between two l.s. planes) are
estimated using the full covariance matrix. The cell s.u.'s are taken into
account individually in the estimation of s.u.'s in distances, angles and
torsion angles; correlations between s.u.'s in cell parameters are only used
when they are defined by crystal symmetry. An approximate (isotropic)
treatment of cell s.u.'s is used for estimating s.u.'s involving l.s. planes.
;
loop_
    _geom_bond_atom_site_label_1
    _geom_bond_atom_site_label_2
    _geom_bond_site_symmetry_1
    _geom_bond_site_symmetry_2
    _geom_bond_distance
    _geom_bond_publ_flag
    Br1 C3 . . 1.977(5) no
    Cl1 C32 . . 1.94(3) no
    Cl2 C32 . . 1.62(2) no
    O6 C6 . . 1.205(6) no
    O16 C30 . . 1.329(6) no
    O16 C16 . . 1.457(6) no
    O22 C22 . . 1.221(6) no
    O26 C23A . . 1.365(8) no
    O26 C26 . . 1.460(13) no
    O30 C30 . . 1.203(7) no
    C1 C10 . . 1.547(6) no
    C1 C2 . . 1.541(7) no
    C2 C3 . . 1.507(7) no
    C3 C4 . . 1.503(7) no
    C4 C5 . . 1.537(7) no
    C5 C6 . . 1.492(7) no
    C5 C10 . . 1.563(6) no
    C6 C7 . . 1.513(7) no
    C7 C8 . . 1.541(6) no
    C8 C14 . . 1.512(7) no
    C8 C9 . . 1.546(6) no
    C9 C10 . . 1.546(7) no
    C9 C11 . . 1.531(6) no
    C10 C19 . . 1.532(7) no
    C11 C12 . . 1.539(7) no
    C12 C13 . . 1.532(7) no
    C13 C18 . . 1.538(6) no
    C13 C14 . . 1.536(6) no
    C13 C17 . . 1.550(6) no
    C14 C15 . . 1.530(7) no
    C15 C16 . . 1.554(7) no
    C16 C17 . . 1.553(6) no
    C17 C20 . . 1.549(7) no
    C20 C22 . . 1.542(7) no
    C20 C21 . . 1.536(7) no
    C22 C23 . . 1.465(7) no
    C23 C24 . . 1.507(10) no
    C23 C23A . . 1.344(9) no
    C23A C23B . . 1.478(11) no
    C24 C25 . . 1.518(9) no
    C25 C27 . . 1.562(15) no
    C25 C26 . . 1.491(16) no
    C30 C31 . . 1.502(8) no
    C1 H1A . . 0.9700 no
    C1 H1B . . 0.9700 no
    C2 H2B . . 0.9700 no
    C2 H2A . . 0.9700 no
    C3 H3 . . 0.9800 no
    C4 H4B . . 0.9700 no
    C4 H4A . . 0.9700 no
    C5 H5 . . 0.9800 no
    C7 H7B . . 0.9700 no
    C7 H7A . . 0.9700 no
    C8 H8 . . 0.9800 no
    C9 H9 . . 0.9800 no
    C11 H11B . . 0.9700 no
    C11 H11A . . 0.9700 no
    C12 H12B . . 0.9700 no
    C12 H12A . . 0.9700 no
    C14 H14 . . 0.9800 no
    C15 H15B . . 0.9700 no
    C15 H15A . . 0.9700 no
    C16 H16 . . 0.9800 no
    C17 H17 . . 0.9800 no
    C18 H18B . . 0.9600 no
    C18 H18A . . 0.9600 no
    C18 H18C . . 0.9600 no
    C19 H19B . . 0.9600 no
    C19 H19C . . 0.9600 no
    C19 H19A . . 0.9600 no
    C20 H20 . . 0.9800 no
    C21 H21B . . 0.9600 no
    C21 H21A . . 0.9600 no
    C21 H21C . . 0.9600 no
    C23B H23C . . 0.9600 no
    C23B H23B . . 0.9600 no
    C23B H23A . . 0.9600 no
    C24 H24A . . 0.9700 no
    C24 H24B . . 0.9700 no
    C25 H25 . . 0.9800 no
    C26 H26A . . 0.9700 no
    C26 H26B . . 0.9700 no
    C27 H27B . . 0.9600 no
    C27 H27C . . 0.9600 no
    C27 H27A . . 0.9600 no
    C31 H31C . . 0.9600 no
    C31 H31A . . 0.9600 no
    C31 H31B . . 0.9600 no
    C32 H32A . . 0.9700 no
    C32 H32B . . 0.9700 no
loop_
    _geom_angle_atom_site_label_1
    _geom_angle_atom_site_label_2
    _geom_angle_atom_site_label_3
    _geom_angle_site_symmetry_1
    _geom_angle_site_symmetry_2
    _geom_angle_site_symmetry_3
    _geom_angle
    _geom_angle_publ_flag
    C16 O16 C30 . . . 117.9(4) no
    C23A O26 C26 . . . 116.7(6) no
    C2 C1 C10 . . . 113.1(4) no
    C1 C2 C3 . . . 109.8(4) no
    Br1 C3 C2 . . . 109.3(3) no
    Br1 C3 C4 . . . 109.5(3) no
    C2 C3 C4 . . . 113.2(4) no
    C3 C4 C5 . . . 109.9(4) no
    C4 C5 C6 . . . 112.6(4) no
    C4 C5 C10 . . . 113.4(4) no
    C6 C5 C10 . . . 111.3(4) no
    O6 C6 C5 . . . 122.9(4) no
    O6 C6 C7 . . . 121.3(5) no
    C5 C6 C7 . . . 115.8(4) no
    C6 C7 C8 . . . 114.5(4) no
    C7 C8 C9 . . . 110.0(4) no
    C7 C8 C14 . . . 111.5(4) no
    C9 C8 C14 . . . 109.2(4) no
    C8 C9 C10 . . . 111.4(4) no
    C8 C9 C11 . . . 111.8(4) no
    C10 C9 C11 . . . 114.2(4) no
    C1 C10 C5 . . . 106.8(4) no
    C1 C10 C9 . . . 110.4(4) no
    C1 C10 C19 . . . 109.9(4) no
    C5 C10 C9 . . . 107.1(4) no
    C5 C10 C19 . . . 110.6(4) no
    C9 C10 C19 . . . 112.0(4) no
    C9 C11 C12 . . . 112.9(4) no
    C11 C12 C13 . . . 111.6(4) no
    C12 C13 C14 . . . 106.9(4) no
    C12 C13 C17 . . . 116.5(4) no
    C12 C13 C18 . . . 110.3(4) no
    C14 C13 C17 . . . 99.2(3) no
    C14 C13 C18 . . . 112.7(4) no
    C17 C13 C18 . . . 110.7(4) no
    C8 C14 C13 . . . 114.9(4) no
    C8 C14 C15 . . . 118.0(4) no
    C13 C14 C15 . . . 103.6(4) no
    C14 C15 C16 . . . 103.9(4) no
    O16 C16 C15 . . . 111.9(4) no
    O16 C16 C17 . . . 108.3(4) no
    C15 C16 C17 . . . 105.8(4) no
    C13 C17 C16 . . . 103.6(4) no
    C13 C17 C20 . . . 119.5(4) no
    C16 C17 C20 . . . 113.7(4) no
    C17 C20 C21 . . . 111.5(4) no
    C17 C20 C22 . . . 109.7(4) no
    C21 C20 C22 . . . 106.7(4) no
    O22 C22 C20 . . . 118.4(4) no
    O22 C22 C23 . . . 124.3(5) no
    C20 C22 C23 . . . 117.3(4) no
    C22 C23 C23A . . . 120.2(5) no
    C22 C23 C24 . . . 118.2(5) no
    C23A C23 C24 . . . 121.5(5) no
    O26 C23A C23 . . . 122.9(6) no
    O26 C23A C23B . . . 108.4(6) no
    C23 C23A C23B . . . 128.6(6) no
    C23 C24 C25 . . . 112.0(6) no
    C24 C25 C26 . . . 108.2(8) no
    C24 C25 C27 . . . 111.3(7) no
    C26 C25 C27 . . . 114.1(8) no
    O26 C26 C25 . . . 113.6(7) no
    O16 C30 O30 . . . 124.0(5) no
    O16 C30 C31 . . . 112.2(5) no
    O30 C30 C31 . . . 123.9(5) no
    C2 C1 H1A . . . 109.00 no
    C2 C1 H1B . . . 109.00 no
    C10 C1 H1A . . . 109.00 no
    C10 C1 H1B . . . 109.00 no
    H1A C1 H1B . . . 108.00 no
    C1 C2 H2A . . . 110.00 no
    C1 C2 H2B . . . 110.00 no
    C3 C2 H2A . . . 110.00 no
    C3 C2 H2B . . . 110.00 no
    H2A C2 H2B . . . 108.00 no
    Br1 C3 H3 . . . 108.00 no
    C2 C3 H3 . . . 108.00 no
    C4 C3 H3 . . . 108.00 no
    C3 C4 H4A . . . 110.00 no
    C3 C4 H4B . . . 110.00 no
    C5 C4 H4A . . . 110.00 no
    C5 C4 H4B . . . 110.00 no
    H4A C4 H4B . . . 108.00 no
    C4 C5 H5 . . . 106.00 no
    C6 C5 H5 . . . 106.00 no
    C10 C5 H5 . . . 106.00 no
    C6 C7 H7A . . . 109.00 no
    C6 C7 H7B . . . 109.00 no
    C8 C7 H7A . . . 109.00 no
    C8 C7 H7B . . . 109.00 no
    H7A C7 H7B . . . 108.00 no
    C7 C8 H8 . . . 109.00 no
    C9 C8 H8 . . . 109.00 no
    C14 C8 H8 . . . 109.00 no
    C8 C9 H9 . . . 106.00 no
    C10 C9 H9 . . . 106.00 no
    C11 C9 H9 . . . 106.00 no
    C9 C11 H11A . . . 109.00 no
    C9 C11 H11B . . . 109.00 no
    C12 C11 H11A . . . 109.00 no
    C12 C11 H11B . . . 109.00 no
    H11A C11 H11B . . . 108.00 no
    C11 C12 H12A . . . 109.00 no
    C11 C12 H12B . . . 109.00 no
    C13 C12 H12A . . . 109.00 no
    C13 C12 H12B . . . 109.00 no
    H12A C12 H12B . . . 108.00 no
    C8 C14 H14 . . . 107.00 no
    C13 C14 H14 . . . 107.00 no
    C15 C14 H14 . . . 107.00 no
    C14 C15 H15A . . . 111.00 no
    C14 C15 H15B . . . 111.00 no
    C16 C15 H15A . . . 111.00 no
    C16 C15 H15B . . . 111.00 no
    H15A C15 H15B . . . 109.00 no
    O16 C16 H16 . . . 110.00 no
    C15 C16 H16 . . . 110.00 no
    C17 C16 H16 . . . 110.00 no
    C13 C17 H17 . . . 106.00 no
    C16 C17 H17 . . . 106.00 no
    C20 C17 H17 . . . 106.00 no
    C13 C18 H18A . . . 109.00 no
    C13 C18 H18B . . . 109.00 no
    C13 C18 H18C . . . 109.00 no
    H18A C18 H18B . . . 109.00 no
    H18A C18 H18C . . . 109.00 no
    H18B C18 H18C . . . 109.00 no
    C10 C19 H19A . . . 109.00 no
    C10 C19 H19B . . . 109.00 no
    C10 C19 H19C . . . 109.00 no
    H19A C19 H19B . . . 109.00 no
    H19A C19 H19C . . . 109.00 no
    H19B C19 H19C . . . 109.00 no
    C17 C20 H20 . . . 110.00 no
    C21 C20 H20 . . . 110.00 no
    C22 C20 H20 . . . 110.00 no
    C20 C21 H21A . . . 109.00 no
    C20 C21 H21B . . . 109.00 no
    C20 C21 H21C . . . 109.00 no
    H21A C21 H21B . . . 110.00 no
    H21A C21 H21C . . . 109.00 no
    H21B C21 H21C . . . 109.00 no
    C23A C23B H23A . . . 109.00 no
    C23A C23B H23B . . . 109.00 no
    C23A C23B H23C . . . 109.00 no
    H23A C23B H23B . . . 109.00 no
    H23A C23B H23C . . . 109.00 no
    H23B C23B H23C . . . 109.00 no
    C23 C24 H24A . . . 109.00 no
    C23 C24 H24B . . . 109.00 no
    C25 C24 H24A . . . 109.00 no
    C25 C24 H24B . . . 109.00 no
    H24A C24 H24B . . . 108.00 no
    C24 C25 H25 . . . 108.00 no
    C26 C25 H25 . . . 108.00 no
    C27 C25 H25 . . . 108.00 no
    O26 C26 H26A . . . 109.00 no
    O26 C26 H26B . . . 109.00 no
    C25 C26 H26A . . . 109.00 no
    C25 C26 H26B . . . 109.00 no
    H26A C26 H26B . . . 108.00 no
    C25 C27 H27A . . . 109.00 no
    C25 C27 H27B . . . 110.00 no
    C25 C27 H27C . . . 109.00 no
    H27A C27 H27B . . . 109.00 no
    H27A C27 H27C . . . 109.00 no
    H27B C27 H27C . . . 110.00 no
    C30 C31 H31A . . . 110.00 no
    C30 C31 H31B . . . 110.00 no
    C30 C31 H31C . . . 110.00 no
    H31A C31 H31B . . . 109.00 no
    H31A C31 H31C . . . 109.00 no
    H31B C31 H31C . . . 109.00 no
    Cl1 C32 Cl2 . . . 110.5(13) no
    Cl1 C32 H32A . . . 110.00 no
    Cl1 C32 H32B . . . 110.00 no
    Cl2 C32 H32A . . . 110.00 no
    Cl2 C32 H32B . . . 109.00 no
    H32A C32 H32B . . . 108.00 no
loop_
    _geom_torsion_atom_site_label_1
    _geom_torsion_atom_site_label_2
    _geom_torsion_atom_site_label_3
    _geom_torsion_atom_site_label_4
    _geom_torsion_site_symmetry_1
    _geom_torsion_site_symmetry_2
    _geom_torsion_site_symmetry_3
    _geom_torsion_site_symmetry_4
    _geom_torsion
    _geom_torsion_publ_flag
    C30 O16 C16 C17 . . . . -154.6(4) no
    C30 O16 C16 C15 . . . . 89.2(5) no
    C16 O16 C30 O30 . . . . -5.1(7) no
    C16 O16 C30 C31 . . . . 174.6(4) no
    C23A O26 C26 C25 . . . . -38.4(10) no
    C26 O26 C23A C23B . . . . -173.4(7) no
    C26 O26 C23A C23 . . . . 3.5(10) no
    C2 C1 C10 C19 . . . . -64.4(5) no
    C2 C1 C10 C9 . . . . 171.6(4) no
    C10 C1 C2 C3 . . . . -57.2(5) no
    C2 C1 C10 C5 . . . . 55.6(5) no
    C1 C2 C3 Br1 . . . . 178.7(3) no
    C1 C2 C3 C4 . . . . 56.4(6) no
    C2 C3 C4 C5 . . . . -55.9(5) no
    Br1 C3 C4 C5 . . . . -178.1(3) no
    C3 C4 C5 C10 . . . . 56.0(5) no
    C3 C4 C5 C6 . . . . -176.5(4) no
    C4 C5 C6 C7 . . . . -179.4(4) no
    C6 C5 C10 C1 . . . . 176.6(4) no
    C4 C5 C6 O6 . . . . 3.4(7) no
    C10 C5 C6 O6 . . . . 132.0(5) no
    C6 C5 C10 C9 . . . . 58.4(5) no
    C6 C5 C10 C19 . . . . -63.9(5) no
    C4 C5 C10 C19 . . . . 64.3(5) no
    C4 C5 C10 C9 . . . . -173.4(4) no
    C10 C5 C6 C7 . . . . -50.7(6) no
    C4 C5 C10 C1 . . . . -55.2(5) no
    O6 C6 C7 C8 . . . . -137.9(5) no
    C5 C6 C7 C8 . . . . 44.8(6) no
    C6 C7 C8 C9 . . . . -46.2(6) no
    C6 C7 C8 C14 . . . . -167.5(4) no
    C7 C8 C9 C11 . . . . -173.9(4) no
    C14 C8 C9 C10 . . . . 179.6(4) no
    C7 C8 C14 C13 . . . . 179.4(4) no
    C14 C8 C9 C11 . . . . -51.3(5) no
    C7 C8 C14 C15 . . . . -57.9(6) no
    C7 C8 C9 C10 . . . . 57.0(5) no
    C9 C8 C14 C13 . . . . 57.7(5) no
    C9 C8 C14 C15 . . . . -179.6(4) no
    C11 C9 C10 C1 . . . . 53.5(5) no
    C8 C9 C10 C19 . . . . 58.5(5) no
    C11 C9 C10 C19 . . . . -69.3(5) no
    C11 C9 C10 C5 . . . . 169.3(4) no
    C8 C9 C10 C5 . . . . -62.9(4) no
    C8 C9 C10 C1 . . . . -178.7(4) no
    C10 C9 C11 C12 . . . . 179.4(4) no
    C8 C9 C11 C12 . . . . 51.8(5) no
    C9 C11 C12 C13 . . . . -55.2(5) no
    C11 C12 C13 C17 . . . . 166.1(4) no
    C11 C12 C13 C18 . . . . -66.6(5) no
    C11 C12 C13 C14 . . . . 56.3(5) no
    C18 C13 C14 C8 . . . . 61.4(5) no
    C18 C13 C14 C15 . . . . -68.8(5) no
    C12 C13 C17 C16 . . . . -157.1(4) no
    C12 C13 C17 C20 . . . . 75.2(5) no
    C14 C13 C17 C16 . . . . -42.9(4) no
    C18 C13 C17 C16 . . . . 75.8(4) no
    C12 C13 C14 C15 . . . . 169.9(4) no
    C18 C13 C17 C20 . . . . -51.9(5) no
    C12 C13 C14 C8 . . . . -60.0(5) no
    C14 C13 C17 C20 . . . . -170.6(4) no
    C17 C13 C14 C8 . . . . 178.6(4) no
    C17 C13 C14 C15 . . . . 48.4(4) no
    C13 C14 C15 C16 . . . . -35.0(5) no
    C8 C14 C15 C16 . . . . -163.2(4) no
    C14 C15 C16 O16 . . . . 125.2(4) no
    C14 C15 C16 C17 . . . . 7.5(5) no
    C15 C16 C17 C13 . . . . 22.3(4) no
    C15 C16 C17 C20 . . . . 153.6(4) no
    O16 C16 C17 C20 . . . . 33.4(5) no
    O16 C16 C17 C13 . . . . -97.8(4) no
    C13 C17 C20 C21 . . . . -74.3(5) no
    C16 C17 C20 C21 . . . . 162.8(4) no
    C13 C17 C20 C22 . . . . 167.7(4) no
    C16 C17 C20 C22 . . . . 44.8(5) no
    C17 C20 C22 C23 . . . . -142.1(4) no
    C21 C20 C22 C23 . . . . 97.0(5) no
    C21 C20 C22 O22 . . . . -80.6(5) no
    C17 C20 C22 O22 . . . . 40.4(6) no
    O22 C22 C23 C23A . . . . -10.1(8) no
    C20 C22 C23 C24 . . . . -11.3(7) no
    O22 C22 C23 C24 . . . . 166.2(5) no
    C20 C22 C23 C23A . . . . 172.5(5) no
    C24 C23 C23A O26 . . . . 9.0(9) no
    C24 C23 C23A C23B . . . . -174.8(6) no
    C22 C23 C23A C23B . . . . 1.3(10) no
    C22 C23 C23A O26 . . . . -174.9(6) no
    C23A C23 C24 C25 . . . . 13.2(9) no
    C22 C23 C24 C25 . . . . -163.0(6) no
    C23 C24 C25 C26 . . . . -44.2(8) no
    C23 C24 C25 C27 . . . . -170.3(7) no
    C24 C25 C26 O26 . . . . 57.9(9) no
    C27 C25 C26 O26 . . . . -177.7(7) no
loop_
    _geom_hbond_atom_site_label_D
    _geom_hbond_atom_site_label_H
    _geom_hbond_atom_site_label_A
    _geom_hbond_site_symmetry_A
    _geom_hbond_distance_DH
    _geom_hbond_distance_HA
    _geom_hbond_distance_DA
    _geom_hbond_angle_DHA
    _geom_hbond_publ_flag
    C5 H5 O22 4_655 0.98 2.54 3.491(6) 165 yes
    C18 H18C O30 1_655 0.96 2.59 3.545(7) 173 yes
    C27 H27B Cl2 4_745 0.96 2.32 2.957(18) 124 yes
    C32 H32A O6 4_645 0.97 2.23 3.00(2) 135 yes
    C32 H32B Cl1 3_555 0.97 2.16 2.89(3) 130 yes
data_global
_journal_date_recd_electronic     2012-10-14
_journal_date_accepted     2012-10-21
_journal_name_full     'Acta Crystallographica, Section E'
_journal_year     2012
_journal_volume     68
_journal_issue     12
_journal_page_first     o3260
_journal_page_last     o3261
_journal_paper_category     QO
_journal_paper_doi     10.1107/S1600536812043590
_journal_coeditor_code     SU2514
_publ_contact_author
;
Susana Rinc\'on
Divisi\'on de Posgrado, Instituto Tecnol\'ogico de M\'erida,
Avenida Tecnol\'ogico, Km 4.5 S/N C.P. 97118,
M\'erida Yucat\'an
M\'exico
;
_publ_contact_author_email     susana74a@yahoo.com
_publ_contact_author_fax     '52(999) 944 8181'
_publ_contact_author_phone     '52(999) 964 5000; 964 5001'
_publ_section_title
;\
(25<i>R</i>)-16\b-Acetoxy-3\b-bromo-23',26-epoxy-23',25-dimethyl-5\a-cholest-\
23,23'-en-6-one dichloromethane monosolvate
;
loop_
    _publ_author_name
    _publ_author_address
    'Susana Rinc\'on'
;
Divisi\'on de Posgrado, Instituto Tecnol\'ogico de M\'erida,
Avenida Tecnol\'ogico, Km 4.5 S/N C.P. 97118,
M\'erida Yucat\'an
Mexico
;
    'Rebeca Y\'epez'
;
Departamento de Qu\'imica
CINVESTAV--IPN,
Apdo. Postal  14-740,
07000 M\'exico, D.F.,
Mexico
;
    'M. Eugenia Ochoa'
;
Departamento de Qu\'imica
CINVESTAV--IPN,
Apdo. Postal  14-740,
07000 M\'exico, D.F.,
Mexico
;
    'Yliana L\'opez'
;
Instituto de Investigaciones Qu\'imico-Biol\'ogicas,
Universidad Michoacana de San Nicol\'as de Hidalgo,
Morelia, Michoac\'an, C.P. 58000
Mexico
;
    'Rosa Santillan'
;
Departamento de Qu\'imica
CINVESTAV--IPN,
Apdo. Postal  14-740,
07000 M\'exico, D.F.,
Mexico
;
    'Norberto Farf\'an'
;
Facultad de Qu\'imica,
Departamento de Qu\'imica Org\'anica,
Universidad Nacional Aut\'onoma de M\'exico
M\'exico D.F.,
04510,
Mexico
;
