# Supplementary material for: (25R)-16β-Acet­oxy-3β-bromo-23′,26-ep­oxy-23′,25-dimethyl-5α-cholest-23,23′-en-6-one dichloro­methane monosolvate
Source: Acta Crystallogr Sect E Struct Rep Online. 2012 Nov 3;68(Pt 12):o3260–1. doi: 10.1107/S1600536812043590 (PMC3588813; doi:10.1107/S1600536812043590)
Supplement: Supplementary file 2 [file e-68-o3260-Isup2.hkl]

#
# h,k,l, Fc-squared, Fo-squared, sigma(Fo-squared) and status flag
#
data_I
_shelx_title ' SANT61 IN P 21 21 21'
_shelx_refln_list_code          4
_shelx_F_calc_maximum      212.71
_exptl_crystal_F_000      1392.00
_reflns_d_resolution_high  0.7400
 
loop_
 _symmetry_equiv_pos_as_xyz
 'x, y, z'
 '-x+1/2, -y, z+1/2'
 'x+1/2, -y+1/2, -z'
 '-x, y+1/2, -z+1/2'
 
_cell_length_a     7.4423
_cell_length_b    15.6578
_cell_length_c    26.8496
_cell_angle_alpha  90.000
_cell_angle_beta   90.000
_cell_angle_gamma  90.000
 
_shelx_F_squared_multiplier     1.000
 
loop_
 _refln_index_h
 _refln_index_k
 _refln_index_l
 _refln_F_squared_calc
 _refln_F_squared_meas
 _refln_F_squared_sigma
 _refln_observed_status
   2   0   0    33934.42    32383.06   1462.02 o
   4   0   0       82.52       76.85      7.38 o
   6   0   0       87.13      136.35     25.99 o
   8   0   0      260.03      231.58     30.36 o
   2   1   0     1482.35     1903.21     25.03 o
   3   1   0     1297.25     1298.34     18.57 o
   4   1   0       36.05       13.72      6.12 o
   5   1   0       86.38       57.03      6.34 o
   6   1   0      244.59      295.50      9.84 o
   7   1   0       40.45       66.71     12.80 o
   8   1   0       24.94       17.91     18.01 o
   9   1   0       40.85       94.69     49.28 o
   1   2   0     2607.23     2033.81     24.36 o
   2   2   0     3389.38     3391.54     65.97 o
   3   2   0      289.85      311.51      7.85 o
   4   2   0     1874.81     1862.92     39.95 o
   5   2   0      411.51      423.41     12.27 o
   6   2   0     2474.82     2115.02     58.58 o
   7   2   0      307.47      288.27     13.19 o
   8   2   0      127.27      148.04     21.37 o
   9   2   0        0.98        6.76     48.31 o
   1   3   0     7459.88     6040.46     64.75 o
   2   3   0     2493.21     1961.54     40.46 o
   3   3   0     9006.70     9028.27    167.15 o
   4   3   0       18.27       23.18      5.11 o
   5   3   0      133.94       87.36      7.72 o
   6   3   0       78.47       84.81      8.64 o
   7   3   0      501.57      472.34     19.67 o
   8   3   0       34.20       92.84     31.50 o
   9   3   0      183.47      201.67     62.33 o
   1   4   0      254.60      269.48      4.67 o
   2   4   0     7367.47     8350.82    232.61 o
   3   4   0     1322.66     1644.08     34.18 o
   4   4   0      409.78      439.17     15.22 o
   5   4   0      277.85      257.25      8.60 o
   6   4   0       16.65       47.52      9.18 o
   7   4   0       83.19       45.72     13.73 o
   8   4   0      211.73      233.65     46.42 o
   9   4   0       20.54       40.53     46.86 o
   1   5   0    10768.22    10308.17    126.63 o
   2   5   0     2826.64     3510.05     49.44 o
   3   5   0       71.73       96.38      5.66 o
   4   5   0     1118.92     1330.79     19.43 o
   5   5   0      291.85      217.57     10.16 o
   6   5   0       88.31       84.01     15.74 o
   7   5   0      456.36      459.73     28.77 o
   8   5   0      170.42      169.62     27.43 o
   9   5   0      183.85      133.36     53.15 o
   0   6   0     2443.84     2567.64     66.32 o
   1   6   0      696.41      708.31     11.53 o
   2   6   0       44.64      101.33      6.09 o
   3   6   0      231.69      331.85     15.66 o
   4   6   0      319.16      334.95     10.18 o
   5   6   0       20.12       80.56     16.84 o
   6   6   0       86.93      152.01     15.43 o
   7   6   0      476.92      449.54     24.75 o
   8   6   0        3.06       68.58     27.04 o
   9   6   0        0.78      -26.49     49.76 o
   1   7   0    18448.01    21058.55    456.17 o
   2   7   0      952.87      806.59     14.61 o
   3   7   0     4572.81     4142.66    143.55 o
   4   7   0        8.43       16.31      5.01 o
   5   7   0       58.03       20.11     23.65 o
   6   7   0      289.07      302.40     29.72 o
   7   7   0      110.44       97.59     16.58 o
   8   7   0       16.82       30.17     21.19 o
   9   7   0        3.74       80.20     63.77 o
   0   8   0     6418.08     6302.35    269.31 o
   1   8   0      885.54     1132.09     47.29 o
   2   8   0     5511.04     5764.54     94.71 o
   3   8   0     1800.51     1823.44     57.18 o
   4   8   0      295.25      194.22     33.83 o
   5   8   0      881.21      873.01     81.25 o
   6   8   0       98.16      120.82     20.93 o
   7   8   0       85.47       61.09     22.46 o
   8   8   0       72.12       60.71     25.99 o
   1   9   0     7234.07     6942.88    203.26 o
   2   9   0     1138.98     1327.62     43.45 o
   3   9   0      118.58      151.21      9.49 o
   4   9   0     1768.87     2152.77     52.62 o
   5   9   0       84.49      159.88     37.93 o
   6   9   0       36.97       59.93     25.74 o
   7   9   0      157.21      188.46     24.13 o
   8   9   0        0.36       -3.76     26.32 o
   0  10   0     3230.28     3732.54    148.29 o
   1  10   0      100.79       75.69      6.78 o
   2  10   0     3799.66     3808.39    154.16 o
   3  10   0     2136.20     2053.15     38.37 o
   4  10   0      501.67      462.44     25.15 o
   5  10   0       79.57      126.42     19.87 o
   6  10   0        9.38       21.08     20.89 o
   7  10   0       58.08       69.86     24.83 o
   8  10   0       23.57       72.95     76.64 o
   1  11   0     1324.04     1301.08     56.25 o
   2  11   0     1337.45     1221.95     62.77 o
   3  11   0      446.97      426.67     26.52 o
   4  11   0      158.21      131.47     18.84 o
   5  11   0       13.06       47.02     21.04 o
   6  11   0       65.68       99.70     42.40 o
   7  11   0      124.98      123.92     25.97 o
   8  11   0        4.95        5.37     24.87 o
   0  12   0     3714.54     3253.32    127.18 o
   1  12   0      110.90      170.62     10.64 o
   2  12   0      155.16      176.50     23.04 o
   3  12   0     2338.33     2619.29     75.61 o
   4  12   0       71.18        6.95     24.87 o
   5  12   0      652.57      567.86     27.82 o
   6  12   0       67.26       90.46     25.67 o
   7  12   0      178.31      184.13     27.46 o
   8  12   0      305.43      333.52     36.92 o
   1  13   0     2430.38     2590.01    108.87 o
   2  13   0      599.61      583.42     23.73 o
   3  13   0      431.38      379.04     31.42 o
   4  13   0      769.87      802.39     32.55 o
   5  13   0        3.51       14.51     24.73 o
   6  13   0      342.37      362.58     31.16 o
   7  13   0        0.98       -4.64     25.65 o
   0  14   0      585.80      565.67     45.36 o
   1  14   0        5.13       44.61     12.83 o
   2  14   0     2053.11     1990.84     90.07 o
   3  14   0      158.87      228.80     35.71 o
   4  14   0       43.08       59.14     23.12 o
   5  14   0      262.78      307.73     56.05 o
   6  14   0       14.91      -11.10     29.14 o
   7  14   0       77.97       20.29     46.38 o
   1  15   0     1046.05     1152.85     60.76 o
   2  15   0      452.16      380.16     19.13 o
   3  15   0       56.04       70.55     24.60 o
   4  15   0      657.08      664.68     35.92 o
   5  15   0       28.97       47.62     27.18 o
   6  15   0      232.62      218.31     35.53 o
   7  15   0        5.64        3.86     53.14 o
   0  16   0       16.09      135.24     50.73 o
   1  16   0       52.51       87.24     17.25 o
   2  16   0      417.08      465.63     44.23 o
   3  16   0      450.75      410.12     32.40 o
   4  16   0       63.71       40.37     28.02 o
   5  16   0      265.21      277.21     41.42 o
   6  16   0       42.78      169.18    111.60 o
   1  17   0      826.57      894.43     51.36 o
   2  17   0      224.51      243.93     38.36 o
   3  17   0      287.62      238.35     36.76 o
   4  17   0      801.21      775.54     43.15 o
   5  17   0        0.29       18.44     40.86 o
   0  18   0      459.32      494.85     40.18 o
   1  18   0      195.55      237.07     31.74 o
   2  18   0       56.33       40.43     43.48 o
   3  18   0      358.36      321.79     35.49 o
   4  18   0       10.94       18.75     50.73 o
   5  18   0       50.14      123.44     47.83 o
   1  19   0      116.92      110.98     42.78 o
   2  19   0      273.17      330.53     68.62 o
   3  19   0       11.10      -36.76     41.61 o
   4  19   0       55.71       84.46     48.17 o
   0  20   0        3.38       54.11     57.97 o
   1  20   0       11.61       -0.75     66.67 o
   2  20   0      183.00      217.23     48.29 o
   3  20   0      209.79       45.42     74.41 o
   1  21   0       61.02      134.31     78.27 o
   2   0   1     3284.83     3769.32     51.90 o
   3   0   1     4407.90     4153.90     63.38 o
   4   0   1      550.45      461.70      9.01 o
   5   0   1     2246.90     2226.66     43.42 o
   6   0   1      321.30      205.24      9.58 o
   7   0   1      544.68      500.60     63.63 o
   8   0   1        9.24       -0.50     17.99 o
  -9   1   1        1.07       49.56     29.84 o
  -8   1   1      176.71      204.96     42.29 o
  -7   1   1      507.52      425.47     31.02 o
  -6   1   1     2559.64     2473.40     46.66 o
  -5   1   1      864.12      880.66     17.82 o
  -4   1   1     2848.28     2919.93     52.20 o
  -3   1   1     3100.09     2771.22     46.43 o
  -2   1   1     2310.96     2293.81     42.53 o
   2   1   1     2256.14     2280.17     45.94 o
   3   1   1     2877.80     2575.61     32.21 o
   4   1   1     2612.82     2595.38     38.71 o
   5   1   1      978.83      983.37     18.20 o
   6   1   1     2577.06     2556.03     46.21 o
   7   1   1      551.28      505.49     25.44 o
   8   1   1      182.61      172.27     19.42 o
   9   1   1        1.45      -42.51     48.31 o
  -9   2   1       10.40       67.35     31.57 o
  -8   2   1       11.00       76.09     26.92 o
  -7   2   1      460.29      438.11     18.66 o
  -6   2   1       97.34       72.88      8.53 o
  -5   2   1     1474.71     1368.73     34.34 o
  -4   2   1       79.90      108.33      6.25 o
  -3   2   1     8445.33     8300.62    222.00 o
  -2   2   1      536.48      528.22     10.34 o
   2   2   1      573.32      546.39     10.74 o
   3   2   1     8446.20     8317.20    183.85 o
   4   2   1       43.65       78.53      8.11 o
   5   2   1     1432.31     1268.04     28.23 o
   6   2   1      113.53       90.28      5.98 o
   7   2   1      409.77      384.42     14.62 o
   8   2   1        6.93       -3.05     19.39 o
   9   2   1       15.90       78.27     57.97 o
  -9   3   1        1.66      -32.95     32.95 o
  -8   3   1      102.66       50.55     26.92 o
  -7   3   1      341.46      333.38     15.14 o
  -6   3   1      195.35      242.92     10.70 o
  -5   3   1      766.20      675.65     22.80 o
  -4   3   1     3298.44     3063.13     80.19 o
  -3   3   1      717.03      815.55     22.71 o
  -2   3   1     4656.70     4592.55     85.30 o
  -1   3   1     1126.68     1351.16     15.97 o
   1   3   1     1340.81     1643.78     25.05 o
   2   3   1     5099.48     5078.90    138.33 o
   3   3   1      877.67      993.17     22.29 o
   4   3   1     3601.63     3323.95     87.44 o
   5   3   1      711.95      615.63     20.57 o
   6   3   1      135.64      164.86     15.69 o
   7   3   1      315.13      319.20     14.32 o
   8   3   1       80.76       81.36     48.79 o
   9   3   1        1.89       80.20     57.01 o
  -9   4   1        7.68      -17.34     32.04 o
  -8   4   1        6.57       -2.85     22.83 o
  -7   4   1      341.53      337.33     22.72 o
  -6   4   1      357.52      396.58     17.04 o
  -5   4   1     1649.60     1566.33     36.47 o
  -4   4   1      556.61      656.02     12.08 o
  -3   4   1     8993.62     9257.18    159.97 o
  -2   4   1     6894.36     6947.61    156.09 o
  -1   4   1     4478.86     4927.17     67.49 o
   0   4   1      868.67     1106.68     15.03 o
   1   4   1     4249.52     4830.93     98.52 o
   2   4   1     6690.02     6980.82    126.65 o
   3   4   1     8577.22     8594.47    327.37 o
   4   4   1      605.11      744.31     17.70 o
   5   4   1     1772.89     1779.49     37.07 o
   6   4   1      343.06      402.28     11.95 o
   7   4   1      274.13      276.64     16.60 o
   8   4   1       10.22       56.91     30.65 o
   9   4   1        7.96      -52.18     57.97 o
  -9   5   1       32.40       -6.33     36.42 o
  -8   5   1       98.99      153.42     52.79 o
  -7   5   1       67.41       93.85     19.75 o
  -6   5   1     1754.50     1738.61     46.85 o
  -5   5   1       56.82       48.82      7.71 o
  -4   5   1     2160.55     2048.83     28.91 o
  -3   5   1      265.61      374.04     20.08 o
  -2   5   1     5439.40     5416.15     76.00 o
  -1   5   1       98.50       81.65      4.93 o
   0   5   1       84.85      174.14      5.89 o
   1   5   1      205.08      166.85      6.91 o
   2   5   1     6509.52     6636.55     86.52 o
   3   5   1      207.61      324.64     18.16 o
   4   5   1     2233.51     2163.25     36.31 o
   5   5   1       87.95      102.62      8.21 o
   6   5   1     1730.17     1795.24     38.07 o
   7   5   1       48.27      108.81     18.04 o
   8   5   1      105.82       91.54     25.35 o
   9   5   1       37.46       76.09     56.53 o
  -9   6   1       59.63       55.85     42.03 o
  -8   6   1      165.32      119.21     26.48 o
  -7   6   1      207.31      220.54     18.19 o
  -6   6   1      506.24      496.84     20.23 o
  -5   6   1     3161.86     3323.19     58.74 o
  -4   6   1       70.24       77.30      6.07 o
  -3   6   1     5901.91     6272.26    143.58 o
  -2   6   1     2273.17     2247.75     30.47 o
  -1   6   1      455.39      558.87     14.64 o
   0   6   1      435.00      480.74      9.20 o
   1   6   1      700.83      817.89     15.63 o
   2   6   1     1927.07     1918.73     28.54 o
   3   6   1     5577.64     5970.00    196.08 o
   4   6   1       53.12       58.63      4.89 o
   5   6   1     2999.89     3145.46     62.23 o
   6   6   1      463.32      457.39     21.07 o
   7   6   1      231.94      229.44     17.71 o
   8   6   1      158.75      187.84     36.93 o
   9   6   1       68.95       39.49     67.16 o
  -9   7   1       12.88       14.49     58.94 o
  -8   7   1      146.95      151.68     28.31 o
  -7   7   1       45.42       72.62     17.12 o
  -6   7   1      376.23      404.10     16.94 o
  -5   7   1      318.12      293.51     17.54 o
  -4   7   1     1673.97     1690.02     45.58 o
  -3   7   1       43.08       54.24      8.15 o
  -2   7   1     2278.79     2248.67     34.00 o
  -1   7   1     7975.86     9007.65    159.35 o
   0   7   1      250.66      312.91     12.45 o
   1   7   1     8314.92     9460.76    250.20 o
   2   7   1     2103.28     2129.80     31.47 o
   3   7   1       23.39       41.22      7.58 o
   4   7   1     1635.90     1587.08     45.84 o
   5   7   1      272.12      285.59     18.15 o
   6   7   1      380.26      385.34     24.42 o
   7   7   1       68.50      107.96     15.84 o
   8   7   1      142.69      196.43     40.87 o
   9   7   1       19.17      106.29     62.81 o
  -8   8   1       48.73       61.90     24.52 o
  -7   8   1      191.81      187.95     19.63 o
  -6   8   1       83.52       74.31     13.99 o
  -5   8   1     1357.34     1241.70     38.10 o
  -4   8   1      146.82      159.69     19.02 o
  -3   8   1     1423.98     1239.79     43.32 o
  -2   8   1      317.50      352.21     18.17 o
  -1   8   1     1205.45     1399.06     32.89 o
   0   8   1     7163.81     8353.83    203.99 o
   1   8   1     1000.54     1184.72     33.82 o
   2   8   1      411.26      411.36     16.38 o
   3   8   1     1474.83     1461.99     46.32 o
   4   8   1      168.97      247.66     17.01 o
   5   8   1     1146.08     1102.16     35.07 o
   6   8   1      112.60      130.21     19.11 o
   7   8   1      199.62      177.18     18.28 o
   8   8   1       43.58       33.90     50.21 o
  -8   9   1        7.48       20.75     21.50 o
  -7   9   1       26.79       91.40     18.97 o
  -6   9   1      803.33      764.53     36.38 o
  -5   9   1       24.23       46.04     17.66 o
  -4   9   1     5901.61     5812.46    123.83 o
  -3   9   1      226.50      236.58     10.70 o
  -2   9   1     1199.97     1103.66     46.52 o
  -1   9   1     1211.71     1321.13     46.53 o
   0   9   1      611.93      589.63     22.41 o
   1   9   1     1274.95     1363.43     45.18 o
   2   9   1     1353.15     1299.89     26.74 o
   3   9   1      243.44      230.46      9.74 o
   4   9   1     6233.71     6351.14    181.01 o
   5   9   1       41.74       95.85     38.54 o
   6   9   1      796.67      803.52     32.57 o
   7   9   1       10.08       17.67     19.78 o
   8   9   1       10.07       -3.02     23.36 o
  -8  10   1       14.50       50.23     35.46 o
  -7  10   1      131.85      106.75     20.82 o
  -6  10   1       58.64       49.06     23.86 o
  -5  10   1      177.87      211.51     21.32 o
  -4  10   1     1099.48     1017.69     34.92 o
  -3  10   1      489.54      436.34     16.41 o
  -2  10   1      117.43       89.81      9.72 o
  -1  10   1      778.36      835.18     22.78 o
   0  10   1      344.44      311.06     11.09 o
   1  10   1      936.15      988.83     36.13 o
   2  10   1      117.00      202.71     11.86 o
   3  10   1      431.11      421.98     15.90 o
   4  10   1     1219.22     1103.30     35.30 o
   5  10   1      201.73      198.24     19.02 o
   6  10   1       42.06       88.24     24.07 o
   7  10   1      123.27      105.87     20.83 o
   8  10   1       25.60       75.79     33.27 o
  -8  11   1       57.34       55.93     32.60 o
  -7  11   1      162.30      197.99     23.23 o
  -6  11   1      127.56      156.32     23.83 o
  -5  11   1      104.24      119.85     20.75 o
  -4  11   1      875.00      787.17     55.60 o
  -3  11   1     1995.47     2129.24     50.39 o
  -2  11   1     3321.47     3264.33    187.08 o
  -1  11   1     2320.66     2597.73     85.69 o
   0  11   1      310.00      443.49     25.22 o
   1  11   1     2208.61     2449.43    121.59 o
   2  11   1     3240.26     3255.45    142.55 o
   3  11   1     1974.47     2036.01     67.61 o
   4  11   1      979.89      885.79     31.69 o
   5  11   1      107.12      100.71     24.55 o
   6  11   1      178.27      132.34     45.90 o
   7  11   1      181.25      189.47     31.24 o
   8  11   1       61.79      115.05     23.87 o
  -8  12   1       21.86      117.88     54.11 o
  -7  12   1       39.21       28.25     24.63 o
  -6  12   1       49.63      -24.82     43.80 o
  -5  12   1      297.78      356.27     27.48 o
  -4  12   1       21.08       20.22     20.51 o
  -3  12   1      408.61      405.86     27.76 o
  -2  12   1      366.06      291.78     27.96 o
  -1  12   1      181.74      205.82     15.63 o
   0  12   1      522.45      557.16     29.18 o
   1  12   1      129.59      177.16     10.39 o
   2  12   1      641.09      592.22     35.82 o
   3  12   1      393.39      412.95     32.85 o
   4  12   1        6.50      -24.60     24.60 o
   5  12   1      317.78      312.67     26.12 o
   6  12   1       33.33        2.58     26.50 o
   7  12   1       55.45       74.04     28.23 o
   8  12   1       25.89       36.07     52.91 o
  -7  13   1       43.80       39.01     22.10 o
  -6  13   1      415.13      379.83     38.51 o
  -5  13   1       27.90       36.26     32.69 o
  -4  13   1     1269.45     1374.53     46.22 o
  -3  13   1      126.65      139.05     24.57 o
  -2  13   1      608.03      644.33     20.25 o
  -1  13   1     1029.50     1016.42     45.48 o
   0  13   1      105.65      118.20     17.84 o
   1  13   1      891.33      882.60     37.85 o
   2  13   1      638.59      681.88     35.51 o
   3  13   1      122.14       40.59     21.20 o
   4  13   1     1379.98     1483.96     71.31 o
   5  13   1       23.16       59.85     37.20 o
   6  13   1      405.01      449.46     36.04 o
   7  13   1       32.31       29.13     26.49 o
  -7  14   1      188.64      215.50     52.18 o
  -6  14   1       35.18       42.06     31.28 o
  -5  14   1      383.69      361.94     37.12 o
  -4  14   1      141.16      115.19     22.63 o
  -3  14   1      232.02      204.30     29.72 o
  -2  14   1      642.02      623.25     27.50 o
  -1  14   1      367.08      352.02     28.53 o
   0  14   1     1303.01     1320.17    103.70 o
   1  14   1      442.08      448.81     22.55 o
   2  14   1      532.52      551.79     32.07 o
   3  14   1      256.01      236.95     29.58 o
   4  14   1      110.25      174.16     58.59 o
   5  14   1      389.55      398.21     32.84 o
   6  14   1       40.84       34.14     35.68 o
   7  14   1      173.65       59.91     48.32 o
  -7  15   1       43.50       36.72     61.84 o
  -6  15   1       49.74       61.79     32.83 o
  -5  15   1       38.20       12.04     58.94 o
  -4  15   1      144.67      144.63     27.52 o
  -3  15   1      333.45      296.25     29.96 o
  -2  15   1       44.34       31.49     15.92 o
  -1  15   1     1325.78     1354.97     71.73 o
   0  15   1       13.18       10.79     21.06 o
   1  15   1     1089.58     1138.58     58.36 o
   2  15   1       61.23       77.17     26.46 o
   3  15   1      311.87      308.39     26.52 o
   4  15   1      169.14      156.26     33.09 o
   5  15   1       34.69       46.98     55.89 o
   6  15   1       48.45       61.12     33.40 o
   7  15   1       44.03       83.10     55.08 o
  -6  16   1      107.79      147.18     47.83 o
  -5  16   1      165.99      135.11     35.75 o
  -4  16   1       41.48       15.83     41.55 o
  -3  16   1      279.73      305.09     39.49 o
  -2  16   1      351.68      336.40     39.64 o
  -1  16   1      317.46      331.51     20.59 o
   0  16   1     2138.28     1858.03    113.63 o
   1  16   1      316.47      314.47     29.44 o
   2  16   1      382.60      346.65     39.66 o
   3  16   1      207.80      250.09     28.70 o
   4  16   1       24.30       50.56     29.93 o
   5  16   1      180.04      179.22     31.90 o
   6  16   1      101.75      107.23     40.74 o
  -5  17   1      160.67      217.73     70.00 o
  -4  17   1       44.31       94.98     38.60 o
  -3  17   1      321.22      294.81     39.64 o
  -2  17   1      160.96      102.03     32.46 o
  -1  17   1      765.20      677.95     38.94 o
   0  17   1      122.92      136.79     21.26 o
   1  17   1      748.03      748.04     64.34 o
   2  17   1      217.82      187.32     52.58 o
   3  17   1      358.62      430.84     36.96 o
   4  17   1       19.58       37.05     30.98 o
   5  17   1      177.05      172.98     44.34 o
  -5  18   1      148.97      251.66     65.23 o
  -4  18   1      196.64      177.70     37.40 o
  -3  18   1      211.62      172.79     30.27 o
  -2  18   1      755.58      674.97     56.56 o
  -1  18   1       52.30      118.22     27.56 o
   0  18   1     1099.50     1015.52     77.76 o
   1  18   1       55.12       93.27     26.78 o
   2  18   1      683.41      503.00     67.68 o
   3  18   1      233.57      200.73     44.49 o
   4  18   1      181.52      143.56     36.74 o
   5  18   1      158.93      141.36     48.32 o
  -4  19   1       55.01      121.79     47.48 o
  -3  19   1       86.61       65.35     47.31 o
  -2  19   1       58.55       28.75     47.35 o
  -1  19   1      274.51      210.91     46.07 o
   0  19   1       26.88        3.91     27.46 o
   1  19   1      305.03      259.11     46.34 o
   2  19   1       32.42       54.53     54.59 o
   3  19   1       77.49       63.83     44.75 o
   4  19   1       68.87       33.31     48.82 o
  -3  20   1       29.68       17.39     67.64 o
  -2  20   1      221.42      115.59     38.52 o
  -1  20   1       24.55       40.59     43.38 o
   0  20   1      590.99      484.65     47.75 o
   1  20   1       33.26       35.91     75.37 o
   2  20   1      276.81      130.47     72.48 o
   3  20   1       14.84       27.05     71.50 o
  -1  21   1      420.45      326.70     81.19 o
   0  21   1        0.63      -26.88     53.77 o
   1  21   1      467.85      469.76     72.49 o
   2   0   2     1058.77     1188.01     25.18 o
   3   0   2     2629.89     2311.42     40.47 o
   4   0   2       58.74       66.38      5.54 o
   5   0   2      375.04      417.25     10.33 o
   6   0   2      168.60      172.49     10.00 o
   7   0   2      883.90      745.12     46.07 o
   8   0   2      351.66      415.60     25.91 o
   9   0   2       14.94       42.51     36.72 o
  -9   1   2       65.22       74.78     32.37 o
  -8   1   2      113.47      166.97     64.64 o
  -7   1   2      216.90      225.26     15.86 o
  -6   1   2      616.72      654.87     14.78 o
  -5   1   2       62.33       65.23      5.28 o
  -4   1   2      720.40      701.05     17.14 o
  -3   1   2     2849.61     2476.71     41.21 o
  -2   1   2       96.62      102.70      3.98 o
   2   1   2      100.33      161.28      4.64 o
   3   1   2     2749.62     2427.62     27.48 o
   4   1   2      769.33      732.02     14.31 o
   5   1   2       67.95       81.16      6.80 o
   6   1   2      601.92      644.68     16.00 o
   7   1   2      327.14      340.20     28.32 o
   8   1   2      100.23      128.16     18.23 o
   9   1   2       85.30      118.85     52.18 o
  -9   2   2       29.38       35.70     51.69 o
  -8   2   2       61.65       72.29     51.70 o
  -7   2   2       56.15       43.36     21.61 o
  -6   2   2      871.79     1039.87     25.78 o
  -5   2   2      216.49      242.36     11.17 o
  -4   2   2     1165.33     1291.94     23.05 o
  -3   2   2      233.12      257.19      6.17 o
  -2   2   2    15912.85    16395.40    404.90 o
  -1   2   2     6480.73     6774.56    143.24 o
   1   2   2     6455.70     6748.60    136.13 o
   2   2   2    15593.38    15628.52   1061.90 o
   3   2   2      253.17      282.92      8.41 o
   4   2   2     1231.50     1341.20     22.91 o
   5   2   2      197.33      198.48     10.26 o
   6   2   2      797.64      957.82     22.88 o
   7   2   2       82.56       66.04     13.83 o
   8   2   2      106.91       72.97     21.26 o
   9   2   2       31.23       28.02     55.08 o
  -9   3   2      101.70      126.53     40.98 o
  -8   3   2        7.39       10.34     23.39 o
  -7   3   2      360.64      428.94     25.94 o
  -6   3   2      262.47      277.88     16.67 o
  -5   3   2       77.59       85.98      8.49 o
  -4   3   2      234.39      234.34      7.72 o
  -3   3   2      796.08      923.05     20.28 o
  -2   3   2     4547.06     4555.24    128.32 o
  -1   3   2     1617.60     2389.42     35.07 o
   0   3   2    10541.88    12127.66    183.65 o
   1   3   2     2831.77     3754.39     48.20 o
   2   3   2     4557.60     4698.10    122.71 o
   3   3   2     1120.09     1213.38     36.01 o
   4   3   2      164.17      166.15      7.23 o
   5   3   2       71.10       77.12      7.01 o
   6   3   2      312.96      325.49     16.53 o
   7   3   2      297.11      373.07     14.50 o
   8   3   2        3.78      -18.96     18.96 o
   9   3   2      109.00      230.95     58.95 o
  -9   4   2        4.82      -12.56     43.48 o
  -8   4   2      262.11      237.14     26.72 o
  -7   4   2      113.95      114.43     22.34 o
  -6   4   2      859.51      894.45     25.92 o
  -5   4   2     1162.07     1312.36     33.67 o
  -4   4   2      351.00      307.38     10.33 o
  -3   4   2     1775.61     1658.35     28.33 o
  -2   4   2     5907.95     4932.66     71.69 o
  -1   4   2      307.77      338.00      7.93 o
   0   4   2      498.15      340.24      7.52 o
   1   4   2      124.51      162.66      5.13 o
   2   4   2     6298.04     5573.97    116.32 o
   3   4   2     1708.23     1520.30     47.72 o
   4   4   2      236.50      236.00     11.72 o
   5   4   2     1042.81     1159.05     35.05 o
   6   4   2      790.75      788.73     23.83 o
   7   4   2      130.82      160.64     14.37 o
   8   4   2      246.13      265.01     24.39 o
   9   4   2        9.28      -27.05     61.84 o
  -9   5   2      129.23       94.16     39.24 o
  -8   5   2      285.82      272.82     28.40 o
  -7   5   2      872.04      850.92     27.16 o
  -6   5   2      671.01      707.50     24.19 o
  -5   5   2       38.16       42.61     14.04 o
  -4   5   2      197.69      176.73      7.83 o
  -3   5   2     3633.31     3204.50     91.72 o
  -2   5   2     2788.68     2720.55     57.60 o
  -1   5   2     4509.21     5034.32     61.14 o
   0   5   2     4463.85     4620.34     71.78 o
   1   5   2     3330.59     4014.43     60.07 o
   2   5   2     2937.84     3050.81     47.90 o
   3   5   2     4076.04     3647.24    122.61 o
   4   5   2      214.91      175.88     13.98 o
   5   5   2       42.61       52.65      6.41 o
   6   5   2      558.38      622.46     30.92 o
   7   5   2     1034.26      988.55     26.00 o
   8   5   2      270.24      231.43     29.04 o
   9   5   2      128.53      111.11     56.05 o
  -9   6   2       37.81      -21.65     41.26 o
  -8   6   2       65.59       14.95     27.45 o
  -7   6   2       75.69      111.18     15.74 o
  -6   6   2       24.52      -11.87     13.34 o
  -5   6   2      186.53      173.04     13.71 o
  -4   6   2      997.58      905.03     21.32 o
  -3   6   2      534.01      629.06     15.83 o
  -2   6   2     2166.54     1969.87     27.02 o
  -1   6   2      240.82      301.81     12.30 o
   0   6   2    13749.72    12862.54    187.79 o
   1   6   2       85.04      118.39      4.97 o
   2   6   2     2182.41     2064.05     40.72 o
   3   6   2      648.05      734.23     34.04 o
   4   6   2     1029.48      897.53     26.76 o
   5   6   2      267.93      230.49     12.87 o
   6   6   2       10.26        2.62     12.01 o
   7   6   2      110.42      129.19     16.05 o
   8   6   2      109.16      120.12     20.97 o
   9   6   2       35.95       57.19     36.40 o
  -9   7   2       30.09       30.92     55.08 o
  -8   7   2       10.35       13.85     24.92 o
  -7   7   2       76.50      139.46     18.24 o
  -6   7   2      319.11      379.31     27.64 o
  -5   7   2        4.46       -9.51     13.01 o
  -4   7   2      292.57      288.96     10.44 o
  -3   7   2      574.35      598.84     18.53 o
  -2   7   2     2231.68     2232.14     31.36 o
  -1   7   2    13862.31    15685.77    248.86 o
   0   7   2    21197.81    24827.23    564.78 o
   1   7   2    15517.04    17678.46    432.43 o
   2   7   2     2138.73     2299.70     39.51 o
   3   7   2      670.21      752.89     13.67 o
   4   7   2      255.10      284.44     11.47 o
   5   7   2       13.19       29.23     20.73 o
   6   7   2      398.45      420.78     26.51 o
   7   7   2       48.15      104.24     17.26 o
   8   7   2        9.82       25.99     22.41 o
   9   7   2       27.53       96.63     62.81 o
  -8   8   2       70.80       97.99     36.96 o
  -7   8   2      112.17      122.57     20.18 o
  -6   8   2      111.99      146.32     16.28 o
  -5   8   2      575.74      756.44     30.69 o
  -4   8   2      214.06      216.55     20.09 o
  -3   8   2      723.68      721.24     25.99 o
  -2   8   2     3820.89     3789.33     65.22 o
  -1   8   2     1590.01     1500.59     44.18 o
   0   8   2     1628.32     1827.16     42.21 o
   1   8   2     1373.16     1410.00     46.46 o
   2   8   2     3593.90     3597.93     79.57 o
   3   8   2      639.62      686.18     23.26 o
   4   8   2      246.10      245.29     16.24 o
   5   8   2      457.38      594.79     33.55 o
   6   8   2      140.40      180.71     56.72 o
   7   8   2      127.55      139.81     16.35 o
   8   8   2       49.50       27.45     23.06 o
  -8   9   2      104.02       58.84     25.58 o
  -7   9   2      195.98      182.28     22.41 o
  -6   9   2      684.64      641.51     38.66 o
  -5   9   2      300.94      230.46     21.58 o
  -4   9   2     1309.60     1090.32     28.17 o
  -3   9   2     1510.91     1359.25     57.04 o
  -2   9   2     2120.05     1776.18     52.01 o
  -1   9   2     3226.97     3415.87     87.57 o
   0   9   2      751.11      720.86     40.91 o
   1   9   2     2686.41     2924.13     81.45 o
   2   9   2     2404.08     2186.65     50.51 o
   3   9   2     1278.97     1153.98     56.86 o
   4   9   2     1365.00     1231.68     38.30 o
   5   9   2      300.33      293.00     21.55 o
   6   9   2      570.24      508.21     28.10 o
   7   9   2      239.65      188.40     22.22 o
   8   9   2       91.19       87.15     25.15 o
  -8  10   2       55.15       63.49     29.28 o
  -7  10   2       14.57      -20.18     20.18 o
  -6  10   2      152.81      240.43     38.50 o
  -5  10   2      178.05      162.72     24.49 o
  -4  10   2      379.59      386.30     23.20 o
  -3  10   2     1274.62     1267.36     30.32 o
  -2  10   2     1504.50     1324.94     73.93 o
  -1  10   2     1340.35     1305.18     48.57 o
   0  10   2      415.03      277.23     15.10 o
   1  10   2     1521.17     1505.07     40.49 o
   2  10   2     1254.56     1152.01     34.19 o
   3  10   2     1471.75     1518.10     31.62 o
   4  10   2      378.47      331.05     43.40 o
   5  10   2      267.92      279.40     45.81 o
   6  10   2      148.61      162.65     21.81 o
   7  10   2       10.48        9.19     26.43 o
   8  10   2       54.03       69.15     48.54 o
  -8  11   2       22.22       10.61     30.99 o
  -7  11   2      118.58      150.50     26.54 o
  -6  11   2       65.15      119.09     28.23 o
  -5  11   2      151.85      140.30     22.59 o
  -4  11   2      360.33      445.34     41.07 o
  -3  11   2      228.27      257.95     17.10 o
  -2  11   2     1614.26     1788.86     88.05 o
  -1  11   2     1517.00     1712.06     41.35 o
   0  11   2     1100.14     1035.21     57.41 o
   1  11   2     1473.87     1742.02     46.87 o
   2  11   2     1329.29     1585.40     46.56 o
   3  11   2      117.76      163.59     13.85 o
   4  11   2      273.78      323.35     21.75 o
   5  11   2      163.02      111.26     26.68 o
   6  11   2      103.46      163.68     26.33 o
   7  11   2       99.51      184.82     26.57 o
   8  11   2       32.73       61.46     25.91 o
  -8  12   2      206.67      188.45     55.08 o
  -7  12   2      190.73      208.93     28.18 o
  -6  12   2       38.94      -21.10     21.10 o
  -5  12   2      151.07      200.50     24.57 o
  -4  12   2       18.53       31.00     27.77 o
  -3  12   2     1366.32     1141.14     31.92 o
  -2  12   2      388.78      315.31     25.87 o
  -1  12   2     1977.47     2011.73     61.82 o
   0  12   2     2656.55     2775.58     99.51 o
   1  12   2     1959.41     2123.87     92.77 o
   2  12   2      582.65      583.61     26.36 o
   3  12   2     1076.45      941.24     53.04 o
   4  12   2        2.57       18.58     18.52 o
   5  12   2      198.20      303.94     24.53 o
   6  12   2       27.22       21.38     21.38 o
   7  12   2      177.23      121.25     55.23 o
   8  12   2      181.22      224.26     41.95 o
  -7  13   2       23.64       69.46     28.17 o
  -6  13   2      297.67      316.11     32.08 o
  -5  13   2      177.53      172.50     25.85 o
  -4  13   2      499.42      446.32     28.34 o
  -3  13   2      564.53      528.04     25.06 o
  -2  13   2      651.46      615.02     31.53 o
  -1  13   2     1918.33     1859.30     64.10 o
   0  13   2       66.19       85.55     10.45 o
   1  13   2     2284.76     2301.27     92.75 o
   2  13   2      841.58      837.83     59.65 o
   3  13   2      485.51      414.19     50.23 o
   4  13   2      499.11      495.75     44.48 o
   5  13   2      199.77      218.66     30.13 o
   6  13   2      248.62      308.96     99.06 o
   7  13   2       27.82        8.85     66.31 o
  -7  14   2       32.76       28.99     47.35 o
  -6  14   2       19.24       55.95     30.71 o
  -5  14   2      241.35      201.95     48.51 o
  -4  14   2      109.16       41.78     23.35 o
  -3  14   2      403.37      392.30     28.29 o
  -2  14   2      714.36      796.50     53.89 o
  -1  14   2      117.60      132.90     13.95 o
   0  14   2      461.43      549.77     28.94 o
   1  14   2      105.66      156.19     14.44 o
   2  14   2      630.71      781.63     50.61 o
   3  14   2      558.39      522.50     52.51 o
   4  14   2      102.52       87.31     25.40 o
   5  14   2      321.87      207.68     26.43 o
   6  14   2       31.10       22.14     60.37 o
   7  14   2       50.03      -44.45     46.38 o
  -7  15   2       10.24      -51.21     51.21 o
  -6  15   2       90.26       -1.42     51.21 o
  -5  15   2      262.89      293.50     37.88 o
  -4  15   2      391.42      459.06     46.40 o
  -3  15   2      402.84      319.65     32.47 o
  -2  15   2      404.37      375.81     20.38 o
  -1  15   2     1152.67     1005.71     27.70 o
   0  15   2      221.01      232.34     18.29 o
   1  15   2     1072.62      973.87     63.25 o
   2  15   2      401.32      415.65     39.76 o
   3  15   2      412.10      461.01     44.18 o
   4  15   2      350.09      423.98     65.08 o
   5  15   2      253.05      258.05     39.20 o
   6  15   2      108.65       98.72     34.63 o
   7  15   2        8.88      -33.82     46.38 o
  -6  16   2        1.66       48.58     41.32 o
  -5  16   2      261.57      233.23     40.39 o
  -4  16   2      153.66      226.39     30.90 o
  -3  16   2      661.80      545.10     39.83 o
  -2  16   2      439.75      430.99     26.93 o
  -1  16   2      217.27      247.51     19.31 o
   0  16   2      676.32      767.82     58.37 o
   1  16   2      206.78      197.92     19.18 o
   2  16   2      444.06      446.58     52.18 o
   3  16   2      604.34      601.10     33.76 o
   4  16   2       96.34       86.50     28.60 o
   5  16   2      336.31      339.75     39.88 o
   6  16   2        0.50      -20.11     71.98 o
  -5  17   2      203.57      118.56     43.33 o
  -4  17   2      478.99      488.35     38.74 o
  -3  17   2      314.26      344.49     49.30 o
  -2  17   2      324.97      271.97     34.94 o
  -1  17   2      323.29      336.26     25.17 o
   0  17   2      148.83      174.64     28.32 o
   1  17   2      231.38      278.40     23.09 o
   2  17   2      350.31      321.50     36.76 o
   3  17   2      366.90      351.91     42.52 o
   4  17   2      467.78      484.78     46.82 o
   5  17   2      224.49      184.40     42.35 o
  -5  18   2       77.16      -10.19     45.03 o
  -4  18   2       12.30       28.14     37.17 o
  -3  18   2      252.12      164.01     36.31 o
  -2  18   2       60.81       -0.48     58.46 o
  -1  18   2      236.33      297.58     38.29 o
   0  18   2      368.27      369.14     26.58 o
   1  18   2      181.02      239.24     30.67 o
   2  18   2       78.60       83.96     64.74 o
   3  18   2      241.65      223.68     33.43 o
   4  18   2       32.01       22.99     42.21 o
   5  18   2      124.43      128.65     76.34 o
  -4  19   2      116.41       67.50     48.94 o
  -3  19   2       31.24      -12.83     77.78 o
  -2  19   2      247.57      329.68     67.65 o
  -1  19   2       43.36        0.10     31.09 o
   0  19   2        8.96      -26.05     26.05 o
   1  19   2       50.48       -1.99     32.46 o
   2  19   2      194.45      287.25    111.62 o
   3  19   2       11.95      -41.55     45.78 o
   4  19   2      154.69      106.24     48.84 o
  -3  20   2      248.59      154.63     83.11 o
  -2  20   2      192.57      135.72     46.41 o
  -1  20   2      194.12      146.38     45.94 o
   0  20   2       19.84       65.68     52.18 o
   1  20   2      231.06      239.20     44.76 o
   2  20   2      206.79      136.26     78.28 o
   3  20   2      250.52      132.40     75.38 o
  -1  21   2        9.99      140.10     71.50 o
   0  21   2      107.29       54.97     45.27 o
   1  21   2        8.70       52.18     76.33 o
   1   0   3    20817.96    21547.21    645.02 o
   2   0   3    13057.44    12822.57    267.97 o
   3   0   3     9671.23     9495.80    261.56 o
   4   0   3     4734.51     5095.49     69.99 o
   5   0   3     2178.54     2193.63     51.34 o
   6   0   3       37.90       24.79     10.28 o
   7   0   3       35.07       25.45     12.98 o
   8   0   3      229.76      199.04     29.40 o
   9   0   3        2.62        2.84     32.03 o
  -9   1   3       11.95      -21.18     35.75 o
  -8   1   3       63.27       35.43     23.00 o
  -7   1   3       97.58       75.35     12.21 o
  -6   1   3     1328.34     1273.05     26.87 o
  -5   1   3     1761.41     1573.88     30.50 o
  -4   1   3     4324.89     4191.87     90.93 o
  -3   1   3      864.85     1017.57     18.03 o
  -2   1   3     4536.24     4813.20    114.56 o
   1   1   3     1503.03     2250.75     41.92 o
   2   1   3     3920.94     4105.83     82.21 o
   3   1   3      864.87     1033.42     12.79 o
   4   1   3     4001.10     3920.77     90.11 o
   5   1   3     1833.09     1594.29     28.06 o
   6   1   3     1007.66     1010.75     20.77 o
   7   1   3       51.66       52.08     14.79 o
   8   1   3       39.19       59.43     19.96 o
   9   1   3        9.43       12.63     39.40 o
  -9   2   3       35.48       36.58     34.79 o
  -8   2   3       25.73       -1.71     27.33 o
  -7   2   3      980.88      954.09     33.15 o
  -6   2   3      451.35      527.90     15.07 o
  -5   2   3     2313.40     2074.85     66.74 o
  -4   2   3     1719.98     1919.05     64.30 o
  -3   2   3     2149.11     2027.12     75.95 o
  -2   2   3     1462.50     1476.09     43.67 o
  -1   2   3     9678.75     8369.39    199.32 o
   0   2   3      111.66      177.22      5.94 o
   1   2   3     9519.32     8517.14    218.67 o
   2   2   3     1471.58     1468.23     33.53 o
   3   2   3     2754.88     2750.47     58.78 o
   4   2   3     2179.38     2432.45     33.59 o
   5   2   3     2297.53     2130.96     33.12 o
   6   2   3      517.26      574.07     17.40 o
   7   2   3      889.34      860.73     21.56 o
   8   2   3       16.43       25.40     19.07 o
   9   2   3       41.89        6.76     51.21 o
  -9   3   3       12.65       33.53     71.98 o
  -8   3   3       43.10       62.53     23.80 o
  -7   3   3       51.56      124.35     19.75 o
  -6   3   3      877.53      818.33     27.33 o
  -5   3   3     1386.90     1341.38     43.40 o
  -4   3   3     3512.56     3286.57    101.88 o
  -3   3   3      654.42      729.06     23.50 o
  -2   3   3      236.93      150.71      4.75 o
  -1   3   3     7610.97     8061.04    168.67 o
   1   3   3     8026.47     8679.43    151.16 o
   2   3   3      556.06      387.97     13.36 o
   3   3   3     1078.21     1123.91     40.81 o
   4   3   3     3814.39     3605.81     84.08 o
   5   3   3     1554.28     1541.86     33.10 o
   6   3   3     1095.08     1026.44     21.71 o
   7   3   3       91.49      118.22     12.50 o
   8   3   3       41.79       38.35     20.48 o
   9   3   3       15.09       47.35     51.21 o
  -9   4   3        2.49      -24.38     86.48 o
  -8   4   3       84.71       38.34     28.62 o
  -7   4   3       64.85       46.81     15.76 o
  -6   4   3     1108.55     1051.27     34.02 o
  -5   4   3     1097.72     1076.65     33.45 o
  -4   4   3     2225.72     2135.40     60.31 o
  -3   4   3     9982.28    11235.71    160.77 o
  -2   4   3     1817.88     2064.63     48.82 o
  -1   4   3     7233.85     7341.47    144.49 o
   0   4   3     1982.88     1956.29     37.54 o
   1   4   3     6761.71     7117.68    118.91 o
   2   4   3     1569.22     1833.76     47.34 o
   3   4   3     8648.47     9664.70    279.95 o
   4   4   3     2012.52     1804.07     67.77 o
   5   4   3     1213.80     1107.55     26.04 o
   6   4   3     1194.54     1063.42     22.63 o
   7   4   3       33.19       51.97     13.37 o
   8   4   3       99.30      125.38     32.06 o
   9   4   3        0.75       34.78     53.14 o
  -9   5   3       17.86       15.01     39.62 o
  -8   5   3       45.76        5.44     28.55 o
  -7   5   3      267.11      262.99     23.58 o
  -6   5   3      672.76      737.00     30.98 o
  -5   5   3      651.84      636.73     22.20 o
  -4   5   3     2496.24     2481.44     54.57 o
  -3   5   3       19.33       36.24      5.16 o
  -2   5   3     1884.55     1983.68     30.34 o
  -1   5   3      234.56      247.68      5.74 o
   0   5   3        1.48       20.18      3.35 o
   1   5   3      106.04      157.30      7.39 o
   2   5   3     2439.18     2640.39     54.73 o
   3   5   3      128.19      120.64      7.85 o
   4   5   3     2478.50     2403.37    104.84 o
   5   5   3      473.64      475.69     12.79 o
   6   5   3      494.01      519.60     16.96 o
   7   5   3      263.77      211.91     22.25 o
   8   5   3       50.08       36.98     23.28 o
  -9   6   3      155.28      157.89     41.95 o
  -8   6   3       81.59       71.29     25.84 o
  -7   6   3      279.13      236.69     29.43 o
  -6   6   3      292.05      319.84     17.81 o
  -5   6   3      607.19      507.85     24.97 o
  -4   6   3      689.14      739.44     15.38 o
  -3   6   3      768.37      636.38     19.45 o
  -2   6   3     2947.73     3418.90     55.02 o
  -1   6   3     2701.27     2729.44     48.84 o
   0   6   3     2147.83     2524.02     61.83 o
   1   6   3     3242.39     3542.29     49.20 o
   2   6   3     2850.52     3416.20     49.76 o
   3   6   3      923.36      825.99     41.91 o
   4   6   3      875.58      916.91     29.67 o
   5   6   3      527.33      498.04     28.22 o
   6   6   3      258.13      274.91     19.23 o
   7   6   3      290.75      260.17     19.64 o
   8   6   3       55.62       62.60     20.86 o
   9   6   3      164.46      146.89     70.54 o
  -9   7   3       37.21      -15.07     39.47 o
  -8   7   3       91.83      105.74     25.08 o
  -7   7   3       53.47       44.41     21.20 o
  -6   7   3      862.80      864.20     27.73 o
  -5   7   3      560.57      617.47     18.28 o
  -4   7   3     1452.46     1331.68     25.06 o
  -3   7   3      996.97      891.38     32.60 o
  -2   7   3     2439.79     2461.22     36.90 o
  -1   7   3      212.77      309.48      8.50 o
   0   7   3      339.50      514.85     17.85 o
   1   7   3       95.43      187.32      7.26 o
   2   7   3     2233.54     2410.49     50.62 o
   3   7   3      926.35      926.93     17.63 o
   4   7   3     1665.59     1641.91     34.32 o
   5   7   3      652.81      738.95     27.27 o
   6   7   3      916.86      908.41     27.92 o
   7   7   3       61.25       37.21     15.20 o
   8   7   3       71.68       60.97     21.48 o
  -8   8   3       36.34       33.92     30.21 o
  -7   8   3      121.08       91.90     19.94 o
  -6   8   3      382.02      389.51     41.16 o
  -5   8   3     1571.56     1749.44     73.98 o
  -4   8   3      919.60      833.62     22.21 o
  -3   8   3     1638.47     1685.63     50.95 o
  -2   8   3     1053.54      989.79     24.36 o
  -1   8   3     6363.14     6610.83    130.91 o
   0   8   3     3097.55     3570.37     91.55 o
   1   8   3     5790.43     6178.03    138.55 o
   2   8   3     1340.30     1356.24     27.42 o
   3   8   3     1466.92     1536.18     47.51 o
   4   8   3      805.57      698.53     26.53 o
   5   8   3     1265.24     1421.91     40.01 o
   6   8   3      439.40      461.18     33.49 o
   7   8   3      140.57      119.54     17.53 o
   8   8   3       34.37       -4.58     32.77 o
  -8   9   3       23.24       38.37     31.99 o
  -7   9   3       50.30       46.33     20.25 o
  -6   9   3      548.94      499.30     22.99 o
  -5   9   3      429.05      400.09     24.58 o
  -4   9   3     1721.59     1588.21     66.11 o
  -3   9   3      936.35      922.77     32.34 o
  -2   9   3      865.52      886.34     38.51 o
  -1   9   3     1765.69     1582.89     52.80 o
   0   9   3      417.92      488.87     18.43 o
   1   9   3     1694.54     1590.23     42.51 o
   2   9   3      783.90      916.76     19.07 o
   3   9   3      831.02      847.75     27.23 o
   4   9   3     2097.64     2063.06     87.13 o
   5   9   3      393.37      360.50     55.58 o
   6   9   3      526.62      480.01     27.19 o
   7   9   3       60.18       59.60     19.97 o
   8   9   3       26.76       27.17     26.35 o
  -8  10   3       22.79        9.97     28.74 o
  -7  10   3      175.56      204.97     22.67 o
  -6  10   3      151.07      169.50     21.48 o
  -5  10   3      308.15      316.18     21.91 o
  -4  10   3      109.18      149.81     19.07 o
  -3  10   3     1134.02      939.07     34.01 o
  -2  10   3     2249.67     2333.96     97.90 o
  -1  10   3      600.16      587.11     24.08 o
   0  10   3      600.25      562.20     20.90 o
   1  10   3      811.77      738.97     39.87 o
   2  10   3     2520.31     2880.44     77.05 o
   3  10   3     1036.47      903.73     23.42 o
   4  10   3      234.67      284.79     22.02 o
   5  10   3      296.17      303.03     35.66 o
   6  10   3      129.62      148.06     23.64 o
   7  10   3      137.56      173.31     20.52 o
   8  10   3       30.73       24.24     29.56 o
  -8  11   3       68.79       38.80     40.51 o
  -7  11   3      169.63      198.48     28.18 o
  -6  11   3      338.31      384.66     28.15 o
  -5  11   3      444.99      492.56     28.96 o
  -4  11   3      252.80      255.69     24.23 o
  -3  11   3     1702.67     1481.50     32.35 o
  -2  11   3     3175.49     3179.48    160.25 o
  -1  11   3     1363.44     1513.58     49.70 o
   0  11   3     3106.91     3109.11     99.08 o
   1  11   3     1229.40     1439.06     48.26 o
   2  11   3     3005.08     3277.64     84.70 o
   3  11   3     1634.53     1386.88     42.20 o
   4  11   3      418.78      452.75     27.46 o
   5  11   3      432.41      499.39     33.81 o
   6  11   3      379.02      385.29     58.01 o
   7  11   3      169.01      159.33     21.64 o
   8  11   3       64.17       82.07     27.32 o
  -8  12   3      120.70       78.27     54.11 o
  -7  12   3      110.04      103.02     32.41 o
  -6  12   3       61.30       78.39     36.88 o
  -5  12   3      792.46      728.62     33.50 o
  -4  12   3      316.18      233.88     23.24 o
  -3  12   3      622.16      590.18     26.36 o
  -2  12   3      837.40      836.73     64.00 o
  -1  12   3     1173.68     1339.25     26.69 o
   0  12   3     1973.36     2072.16     77.28 o
   1  12   3     1034.80     1217.68     32.23 o
   2  12   3     1200.91     1389.77     53.44 o
   3  12   3      666.39      682.91     27.71 o
   4  12   3      313.14      289.09     23.98 o
   5  12   3      815.98      788.24     29.80 o
   6  12   3       62.25       90.65     26.43 o
   7  12   3      129.48      165.61     43.38 o
   8  12   3      134.48      138.06     59.91 o
  -7  13   3      103.67      105.63     36.40 o
  -6  13   3       98.13       56.13     28.19 o
  -5  13   3      109.99      136.10     25.59 o
  -4  13   3      291.02      335.92     26.36 o
  -3  13   3      321.56      294.50     18.98 o
  -2  13   3      944.07      847.90     34.01 o
  -1  13   3     2721.80     2746.74     60.30 o
   0  13   3      294.81      368.30     17.73 o
   1  13   3     2712.90     2926.99     85.66 o
   2  13   3      772.20      716.15     22.55 o
   3  13   3      239.05      243.55     42.53 o
   4  13   3      329.70      353.62     38.47 o
   5  13   3      124.09      131.91     26.53 o
   6  13   3      121.26      100.86     29.83 o
   7  13   3       73.51       50.14     30.65 o
  -7  14   3       38.97       25.12     47.35 o
  -6  14   3      180.55      173.04     38.94 o
  -5  14   3      247.56      250.52     53.13 o
  -4  14   3      319.09      287.16     25.12 o
  -3  14   3      606.47      556.63     36.75 o
  -2  14   3      607.66      519.28     35.17 o
  -1  14   3      178.90      229.96     20.10 o
   0  14   3      234.61      283.58     13.27 o
   1  14   3      175.45      172.82     16.99 o
   2  14   3      516.17      435.80     47.30 o
   3  14   3      668.32      618.26     28.43 o
   4  14   3      295.40      398.54     51.57 o
   5  14   3      196.85      209.06     40.93 o
   6  14   3      182.30      146.09     34.24 o
   7  14   3       17.22      -35.75     45.41 o
  -7  15   3       24.41      -26.09     47.35 o
  -6  15   3       35.43        4.59     38.43 o
  -5  15   3       76.04      168.19     46.93 o
  -4  15   3      222.20      196.53     23.38 o
  -3  15   3      367.17      384.90     28.46 o
  -2  15   3      611.17      653.74     33.95 o
  -1  15   3     1133.50     1103.69     60.86 o
   0  15   3      608.82      637.91     43.87 o
   1  15   3      997.55     1046.37     58.11 o
   2  15   3      603.75      661.87     26.20 o
   3  15   3      386.52      423.21     34.80 o
   4  15   3      237.04      213.49     28.77 o
   5  15   3       63.32      114.91     30.06 o
   6  15   3       19.73       51.05     35.79 o
   7  15   3       15.15       75.37     57.97 o
  -6  16   3       27.36       37.25     55.56 o
  -5  16   3      254.75      322.42     56.63 o
  -4  16   3      243.42      280.60     33.11 o
  -3  16   3      325.69      267.88     28.54 o
  -2  16   3      639.61      671.53     42.13 o
  -1  16   3      651.58      643.65     25.19 o
   0  16   3      632.55      707.47     28.88 o
   1  16   3      563.37      552.84     32.89 o
   2  16   3      710.54      680.52     80.11 o
   3  16   3      306.17      304.67     31.97 o
   4  16   3      264.96      259.95     33.25 o
   5  16   3      316.86      314.68     48.81 o
   6  16   3       36.11       73.40     49.45 o
  -5  17   3        2.12       82.13     59.91 o
  -4  17   3      166.74      158.12     30.98 o
  -3  17   3      274.82      291.33     32.85 o
  -2  17   3       97.09       96.61     25.74 o
  -1  17   3      826.49      779.09     31.89 o
   0  17   3      330.61      358.39     23.14 o
   1  17   3      832.87      810.01     68.53 o
   2  17   3      152.88      186.52     46.87 o
   3  17   3      303.34      367.04     52.68 o
   4  17   3      116.17      175.70     36.46 o
   5  17   3        3.54      -50.92     54.59 o
  -5  18   3       23.28       -9.09     48.56 o
  -4  18   3      184.58      243.59     31.46 o
  -3  18   3      137.18      182.36     33.14 o
  -2  18   3      607.39      562.10     69.12 o
  -1  18   3      388.63      398.18     39.06 o
   0  18   3      265.28      367.06     27.20 o
   1  18   3      367.62      457.45     75.70 o
   2  18   3      460.42      492.01     63.80 o
   3  18   3      129.30      156.23     37.20 o
   4  18   3      157.11      222.09     32.90 o
   5  18   3       26.50        1.47     45.25 o
  -4  19   3       62.13       60.56     85.03 o
  -3  19   3       74.89       15.62     44.40 o
  -2  19   3      219.14      278.33     68.62 o
  -1  19   3      258.81      243.91     41.99 o
   0  19   3       64.13       71.34     33.91 o
   1  19   3      355.30      270.75     50.74 o
   2  19   3      247.58      400.49     48.83 o
   3  19   3       50.20      -59.91     60.87 o
   4  19   3       77.99       -2.96     45.43 o
  -3  20   3       39.56      -20.29     71.50 o
  -2  20   3      299.37      141.38     52.28 o
  -1  20   3      161.05      140.93     45.41 o
   0  20   3      340.80      263.19     38.47 o
   1  20   3      137.86      278.35     48.38 o
   2  20   3      405.42      347.06     55.16 o
   3  20   3       42.95      162.33     77.30 o
   0  21   3       78.03       -3.66     55.42 o
   2   0   4     3090.99     3376.56     83.93 o
   3   0   4      367.91      397.72      9.97 o
   4   0   4      732.75      898.10     15.76 o
   5   0   4       60.64       67.75      7.89 o
   6   0   4       17.86       21.83      9.55 o
   7   0   4      178.42      217.76     14.14 o
   8   0   4       90.90      166.24     29.02 o
   9   0   4       94.16       32.28     37.20 o
  -9   1   4       75.05      111.29     35.04 o
  -8   1   4      101.48      142.29     28.75 o
  -7   1   4      125.15      133.48     17.89 o
  -6   1   4      398.97      326.08     11.39 o
  -5   1   4      329.28      357.57      8.31 o
  -4   1   4      242.67      288.26      8.58 o
  -3   1   4     3318.72     3504.15     87.10 o
  -2   1   4     4665.69     4841.71    120.59 o
  -1   1   4     9894.00    14328.70    409.85 o
   1   1   4    10165.49    15290.50    467.12 o
   2   1   4     5364.02     5524.78    171.54 o
   3   1   4     2752.91     2949.15     66.96 o
   4   1   4      293.89      352.87      7.77 o
   5   1   4      326.74      345.08      8.35 o
   6   1   4      330.99      275.84     11.84 o
   7   1   4      127.85      124.74     12.49 o
   8   1   4       95.80       84.36     27.49 o
   9   1   4       94.67       70.54     44.45 o
  -9   2   4       44.93       27.43     60.39 o
  -8   2   4      158.84      172.24     29.49 o
  -7   2   4      470.07      551.29     48.98 o
  -6   2   4      768.93      722.59     22.68 o
  -5   2   4      743.04      751.72     14.07 o
  -4   2   4      536.12      740.03     18.47 o
  -3   2   4     4290.96     4436.53    143.97 o
  -2   2   4     5717.38     5895.81    229.09 o
  -1   2   4     2204.60     1831.42     41.30 o
   0   2   4     2240.39     1996.37     25.52 o
   1   2   4     1768.86     1629.02     35.74 o
   2   2   4     5037.07     5262.48    131.57 o
   3   2   4     3704.59     3959.98     72.03 o
   4   2   4      665.88      906.63     19.72 o
   5   2   4      697.28      704.40     14.83 o
   6   2   4      662.39      571.45     20.86 o
   7   2   4      448.77      459.74     18.95 o
   8   2   4      144.43      172.06     39.47 o
   9   2   4       43.17       85.41     54.59 o
  -9   3   4        6.07       90.04     26.69 o
  -8   3   4       49.65       57.42     23.75 o
  -7   3   4       54.69       34.64     17.34 o
  -6   3   4      377.41      363.14     14.85 o
  -5   3   4       74.88      108.77      9.90 o
  -4   3   4      663.62      613.57     20.83 o
  -3   3   4      279.71      450.90     22.55 o
  -2   3   4    11831.78    12275.36    344.65 o
  -1   3   4    17280.64    16718.63    505.39 o
   0   3   4     2491.48     2689.05     43.34 o
   1   3   4    17154.57    16771.96    433.00 o
   2   3   4    11981.99    12306.66    382.40 o
   3   3   4      241.87      393.68      8.79 o
   4   3   4      653.19      628.86     17.19 o
   5   3   4       99.40      120.35     11.13 o
   6   3   4      434.08      402.43     12.56 o
   7   3   4       97.53       78.90     13.11 o
   8   3   4       53.58       19.71     21.51 o
   9   3   4       17.51       29.95     60.87 o
  -9   4   4       29.70       28.85     34.35 o
  -8   4   4      110.85      118.37     24.98 o
  -7   4   4      125.37      143.54     20.49 o
  -6   4   4      160.17      144.12     13.52 o
  -5   4   4      243.65      212.95     10.01 o
  -4   4   4        3.35       37.11      6.35 o
  -3   4   4      546.15      808.44     19.47 o
  -2   4   4     1339.74     1447.46     42.81 o
  -1   4   4    13681.58    15054.23    305.79 o
   0   4   4     4219.37     5489.16    114.42 o
   1   4   4    14343.25    16151.22    293.11 o
   2   4   4     1995.99     2145.95     50.56 o
   3   4   4      317.33      531.61     17.97 o
   4   4   4       20.36       23.54      5.92 o
   5   4   4      215.68      191.50     10.90 o
   6   4   4      167.62      152.74     10.37 o
   7   4   4       79.68       88.03     21.73 o
   8   4   4       82.51       66.15     24.49 o
   9   4   4       24.14       37.68     59.91 o
  -9   5   4      110.39      142.87     37.70 o
  -8   5   4      387.53      427.18     38.18 o
  -7   5   4      364.11      409.10     19.95 o
  -6   5   4      374.98      427.91     24.14 o
  -5   5   4       38.84       70.77     12.78 o
  -4   5   4      132.46      167.04     12.03 o
  -3   5   4     2171.33     2588.07     42.14 o
  -2   5   4     3638.07     3809.81     65.63 o
  -1   5   4     9090.43     8612.96    137.80 o
   0   5   4     9709.94    11216.56    210.89 o
   1   5   4     8877.91     8916.12    151.66 o
   2   5   4     4029.75     4349.14     88.11 o
   3   5   4     2240.57     2566.43    111.34 o
   4   5   4      144.20      161.20     10.62 o
   5   5   4       19.87       39.18     13.86 o
   6   5   4      358.65      401.44     19.89 o
   7   5   4      466.02      505.36     20.55 o
   8   5   4      342.01      326.98     38.11 o
   9   5   4       91.32       98.56     70.54 o
  -9   6   4       24.66       63.77     52.18 o
  -8   6   4      246.99      241.89     61.44 o
  -7   6   4       17.18       32.49     16.69 o
  -6   6   4      751.22      668.11     22.46 o
  -5   6   4      520.33      579.03     20.80 o
  -4   6   4      300.44      381.88     15.29 o
  -3   6   4     1906.01     1593.77     31.40 o
  -2   6   4     4990.25     5006.53     84.25 o
  -1   6   4     1561.61     1697.83     29.42 o
   0   6   4     9438.54    12040.84    275.47 o
   1   6   4     1161.84     1296.34     21.29 o
   2   6   4     4734.36     5138.52    107.51 o
   3   6   4     1721.23     1476.99     56.84 o
   4   6   4      308.31      360.62     23.93 o
   5   6   4      557.32      671.21     33.36 o
   6   6   4      719.17      628.47     34.80 o
   7   6   4        4.55       16.73     22.87 o
   8   6   4      248.29      298.36     45.17 o
   9   6   4       22.65      -47.35     64.74 o
  -9   7   4      100.77      112.49     39.69 o
  -8   7   4       55.33       34.18     31.41 o
  -7   7   4      102.41      107.83     16.75 o
  -6   7   4       38.66       14.41     16.24 o
  -5   7   4      140.47      144.43     11.36 o
  -4   7   4      949.25      919.53     18.71 o
  -3   7   4      168.61      144.92      6.80 o
  -2   7   4     3717.34     3930.87     76.74 o
  -1   7   4     8888.34     9551.39    152.79 o
   0   7   4     3357.61     4011.38     79.77 o
   1   7   4    10328.06    11814.16    231.95 o
   2   7   4     3151.82     3564.27     55.88 o
   3   7   4      124.18       83.28      7.20 o
   4   7   4      918.59      940.93     21.45 o
   5   7   4      131.52      163.78     15.89 o
   6   7   4       56.72      105.93     16.56 o
   7   7   4       60.92       56.94     15.58 o
   8   7   4       59.94       45.98     30.99 o
  -8   8   4       15.61        4.59     36.84 o
  -7   8   4       41.36       54.96     22.31 o
  -6   8   4       21.28       54.73     22.45 o
  -5   8   4        6.25       42.45     10.37 o
  -4   8   4      419.18      432.55     23.44 o
  -3   8   4      550.39      476.53     15.97 o
  -2   8   4     1111.56     1126.11     37.32 o
  -1   8   4     1494.39     1567.12     41.00 o
   0   8   4     7324.24     7825.13    248.87 o
   1   8   4     1222.35     1241.66     35.37 o
   2   8   4      944.61     1062.27     27.48 o
   3   8   4      765.41      686.97     25.13 o
   4   8   4      399.30      388.43     35.36 o
   5   8   4        1.58       30.03     17.42 o
   6   8   4       53.27       42.59     16.71 o
   7   8   4       36.65       68.25     21.22 o
   8   8   4       26.10       74.29     25.80 o
  -8   9   4      108.83      136.38     39.56 o
  -7   9   4      137.91      164.40     20.94 o
  -6   9   4      457.45      542.02     23.40 o
  -5   9   4      851.39      896.64     30.98 o
  -4   9   4      542.13      636.78     22.61 o
  -3   9   4     2574.86     2570.62     54.83 o
  -2   9   4     3225.92     3139.48     89.48 o
  -1   9   4     2306.08     2239.05     51.83 o
   0   9   4     1380.85     1206.25     40.73 o
   1   9   4     2541.64     2588.49     68.40 o
   2   9   4     3516.28     3739.65     90.35 o
   3   9   4     2483.66     2805.27     74.87 o
   4   9   4      592.74      780.54     57.15 o
   5   9   4      907.11      937.63     30.98 o
   6   9   4      424.90      497.64     22.75 o
   7   9   4      159.43      194.75     22.95 o
   8   9   4      117.09      152.40     28.11 o
  -8  10   4       54.22       20.62     40.17 o
  -7  10   4       25.54       72.61     23.65 o
  -6  10   4      286.34      321.15     43.39 o
  -5  10   4      931.70      965.52     32.21 o
  -4  10   4       70.84       30.23     16.46 o
  -3  10   4      439.20      491.11     21.47 o
  -2  10   4      718.64      701.48     45.88 o
  -1  10   4      480.66      501.67     20.76 o
   0  10   4     1983.16     2278.13     63.49 o
   1  10   4      569.32      590.87     21.91 o
   2  10   4      556.69      634.95     43.38 o
   3  10   4      623.77      736.72     40.62 o
   4  10   4      123.23      123.88     25.61 o
   5  10   4      914.28      908.90     33.80 o
   6  10   4      299.58      349.00     24.68 o
   7  10   4       38.29       51.60     21.85 o
   8  10   4       53.41       47.49     34.91 o
  -8  11   4       28.54       76.06     35.19 o
  -7  11   4       53.34       73.04     22.54 o
  -6  11   4      147.89      197.40     32.64 o
  -5  11   4      225.38      221.02     21.34 o
  -4  11   4      511.49      490.25     25.81 o
  -3  11   4       50.50       93.63     12.79 o
  -2  11   4      185.58      162.70     13.64 o
  -1  11   4      947.48      818.33     24.23 o
   0  11   4      784.80      952.68     33.75 o
   1  11   4     1013.37      907.73     47.86 o
   2  11   4       44.89       40.16     14.86 o
   3  11   4       48.01       81.84     12.88 o
   4  11   4      365.50      335.50     29.59 o
   5  11   4      274.03      259.06     23.16 o
   6  11   4      163.63      201.15     26.29 o
   7  11   4       42.52       94.34     23.63 o
   8  11   4       35.90       37.29     26.97 o
  -8  12   4       28.21        8.70     44.45 o
  -7  12   4      123.58      145.57     29.56 o
  -6  12   4       29.30       27.18     24.29 o
  -5  12   4       12.33       52.42     28.07 o
  -4  12   4      107.02      126.90     22.48 o
  -3  12   4       42.38       95.04     28.17 o
  -2  12   4      530.23      474.11     28.56 o
  -1  12   4      559.86      584.47     18.80 o
   0  12   4      518.28      555.80     19.67 o
   1  12   4      542.48      631.61     17.46 o
   2  12   4      573.18      574.77     31.96 o
   3  12   4       38.10       61.19     21.06 o
   4  12   4      133.14      145.94     21.15 o
   5  12   4       20.45       59.71     34.57 o
   6  12   4       13.05        7.83     30.15 o
   7  12   4       98.95      144.25     32.78 o
   8  12   4       20.77       42.03     33.20 o
  -7  13   4       93.59       94.23     27.78 o
  -6  13   4       86.19       72.72     29.08 o
  -5  13   4      121.63      153.38     25.70 o
  -4  13   4      500.47      450.83     26.22 o
  -3  13   4      658.92      618.25     21.44 o
  -2  13   4     1186.15     1178.48     31.68 o
  -1  13   4     1659.20     1756.34     52.10 o
   0  13   4     2541.56     2521.33     70.05 o
   1  13   4     1971.44     2033.90    120.35 o
   2  13   4     1430.84     1456.21     60.71 o
   3  13   4      593.57      581.65     28.80 o
   4  13   4      547.56      523.62     30.07 o
   5  13   4      124.80      116.91     33.02 o
   6  13   4       65.52       92.23     28.12 o
   7  13   4      117.46      103.63     33.49 o
  -7  14   4        2.52      -43.48     49.28 o
  -6  14   4       33.67       45.67     39.23 o
  -5  14   4      216.17      272.01     37.92 o
  -4  14   4      470.00      441.01     26.78 o
  -3  14   4      661.46      757.05     43.98 o
  -2  14   4      277.60      224.06     15.61 o
  -1  14   4      479.30      482.77     17.08 o
   0  14   4      916.50      851.72     27.62 o
   1  14   4      452.34      501.42     33.80 o
   2  14   4      248.11      217.42     19.83 o
   3  14   4      663.50      769.02     35.09 o
   4  14   4      431.57      513.76     31.13 o
   5  14   4      210.61      183.70     36.73 o
   6  14   4       23.45       40.77     33.98 o
   7  14   4       11.59      -26.09     50.24 o
  -7  15   4       10.47       16.43     54.11 o
  -6  15   4       37.48       61.29     33.52 o
  -5  15   4      279.07      329.68     32.21 o
  -4  15   4      168.53      142.94     29.18 o
  -3  15   4      285.04      258.92     25.29 o
  -2  15   4      228.13      211.15     17.21 o
  -1  15   4      313.24      342.36     19.69 o
   0  15   4      388.60      417.48     23.77 o
   1  15   4      325.34      401.66     22.09 o
   2  15   4      208.84      176.80     20.87 o
   3  15   4      259.09      264.39     24.05 o
   4  15   4      128.37      115.15     35.27 o
   5  15   4      225.37      318.17     55.63 o
   6  15   4       29.51       94.55     40.51 o
   7  15   4       14.93       73.43     63.77 o
  -6  16   4      110.73       95.64     44.98 o
  -5  16   4      235.89      174.77     36.46 o
  -4  16   4      173.26      145.55     24.95 o
  -3  16   4      464.57      481.00     32.41 o
  -2  16   4      209.78      229.53     21.75 o
  -1  16   4      475.12      416.56     35.44 o
   0  16   4      835.04      773.69     45.80 o
   1  16   4      449.30      432.37     24.91 o
   2  16   4      221.87      193.73     41.33 o
   3  16   4      509.87      568.04     80.80 o
   4  16   4      135.93      172.26     29.70 o
   5  16   4      300.28      277.45     40.56 o
   6  16   4       81.90       72.47     55.08 o
  -5  17   4      305.24      241.51     66.20 o
  -4  17   4      138.61      196.32     33.06 o
  -3  17   4      433.10      373.78     41.42 o
  -2  17   4      219.90      201.30     30.59 o
  -1  17   4       48.09       24.74     21.79 o
   0  17   4      489.01      518.82     39.90 o
   1  17   4       66.12       55.70     25.70 o
   2  17   4      217.67      213.33     29.56 o
   3  17   4      471.71      479.77     44.35 o
   4  17   4      176.39      255.10     60.81 o
   5  17   4      295.21      286.51     47.74 o
  -5  18   4      118.81      147.52     69.09 o
  -4  18   4       65.66       48.37     56.50 o
  -3  18   4      177.72      145.91     41.67 o
  -2  18   4      311.90      296.36     71.04 o
  -1  18   4      106.39       99.51     25.81 o
   0  18   4       67.26      112.94     37.34 o
   1  18   4       93.65       71.56     29.42 o
   2  18   4      325.14      352.00     46.43 o
   3  18   4      195.60      211.01     41.31 o
   4  18   4       58.49      113.51     34.06 o
   5  18   4      112.32       99.53     69.57 o
  -4  19   4      228.54      133.29     48.83 o
  -3  19   4       94.43       48.60     36.10 o
  -2  19   4      201.36      229.36     46.23 o
  -1  19   4      165.42      140.66     35.86 o
   0  19   4       17.61       42.01     33.36 o
   1  19   4      236.32      257.13     36.38 o
   2  19   4      116.65       74.33     43.35 o
   3  19   4       71.38       28.00     40.24 o
   4  19   4      187.69      157.25     50.35 o
  -3  20   4      169.05      178.78     75.38 o
  -2  20   4       33.86      -48.17     48.17 o
  -1  20   4      194.65      182.12     47.09 o
   0  20   4       79.64      106.57     72.96 o
   1  20   4      212.87      223.12     49.66 o
   2  20   4       40.19       80.38     74.89 o
   3  20   4      166.90      192.31     74.41 o
   0  21   4       31.13      -39.12     44.46 o
   1   0   5    29416.05    28731.11   1657.31 o
   2   0   5     7189.77     7612.82    255.52 o
   3   0   5     2375.68     2308.95     59.58 o
   4   0   5     2395.81     2055.49     54.88 o
   5   0   5     1048.45      951.73     22.75 o
   6   0   5     1451.92     1521.36     44.01 o
   7   0   5      103.21       89.73     12.06 o
   8   0   5      135.43      162.44     23.27 o
   9   0   5        1.42      -32.95     32.95 o
  -9   1   5        6.91       13.41     37.80 o
  -8   1   5       46.59       75.20     27.79 o
  -7   1   5      495.28      439.53     38.61 o
  -6   1   5      510.80      368.27     20.02 o
  -5   1   5     1727.92     1769.81     49.00 o
  -4   1   5     1744.05     1464.15     58.32 o
  -3   1   5     2063.11     2025.00     49.33 o
  -2   1   5     2485.30     2745.93     77.84 o
  -1   1   5     6136.37     4995.67    133.08 o
   0   1   5    45243.82    39535.06   1964.35 o
   1   1   5     6490.00     5291.66    116.13 o
   2   1   5     2733.68     3000.62     92.73 o
   3   1   5     1772.86     1702.54     56.87 o
   4   1   5     2121.26     1861.56     34.46 o
   5   1   5     1699.10     1791.31     41.05 o
   6   1   5      344.62      288.44     11.50 o
   7   1   5      468.84      384.22     20.34 o
   8   1   5       32.13       33.61     21.53 o
   9   1   5        4.59       -4.83     48.31 o
  -9   2   5        1.22       79.92     43.48 o
  -8   2   5       16.55       47.56     49.28 o
  -7   2   5       44.75        9.30     26.96 o
  -6   2   5      828.40      651.18     33.31 o
  -5   2   5     1322.52     1477.10     43.00 o
  -4   2   5     5541.90     5109.54    131.78 o
  -3   2   5     1485.39     1519.74     58.75 o
  -2   2   5      620.69      707.71     20.46 o
  -1   2   5     3116.98     4819.61     95.54 o
   0   2   5     4422.59     4040.38     44.68 o
   1   2   5     2762.40     4378.50     85.36 o
   2   2   5      421.61      511.03     12.10 o
   3   2   5     2048.80     2099.76     58.04 o
   4   2   5     5888.36     5567.52    162.91 o
   5   2   5     1179.14     1310.82     30.13 o
   6   2   5      939.69      716.81     15.94 o
   7   2   5       24.87       10.98     11.87 o
   8   2   5       30.30       44.94     22.63 o
   9   2   5        1.79       16.27     49.28 o
  -9   3   5       47.81       31.74     53.14 o
  -8   3   5       24.29       55.89     36.02 o
  -7   3   5       45.95       43.75     19.23 o
  -6   3   5      788.17      737.55     28.22 o
  -5   3   5      221.06      209.01      6.76 o
  -4   3   5     2277.76     2058.79     56.77 o
  -3   3   5     1591.87     1413.78     61.37 o
  -2   3   5    10083.83     9863.35    207.04 o
  -1   3   5     5858.53     5878.60    197.41 o
   1   3   5     5164.22     5255.42    126.29 o
   2   3   5     9257.63     8858.01    229.44 o
   3   3   5     1711.72     1636.27     40.29 o
   4   3   5     2020.44     1891.09     33.03 o
   5   3   5      189.83      164.32     15.17 o
   6   3   5      928.59      842.95     21.80 o
   7   3   5       84.95       54.20     12.82 o
   8   3   5       31.38       36.83     22.73 o
   9   3   5       54.09        2.14     37.88 o
  -9   4   5       22.91       50.60     40.03 o
  -8   4   5      101.22       78.27     27.15 o
  -7   4   5      398.70      323.61     23.76 o
  -6   4   5      304.89      326.52     12.80 o
  -5   4   5     1238.47     1256.33     55.26 o
  -4   4   5     3798.61     4162.21    121.23 o
  -3   4   5     3381.84     3280.88     94.07 o
  -2   4   5     5031.25     4913.98    115.26 o
  -1   4   5     2035.80     2053.25     48.62 o
   0   4   5       93.14      160.00      5.57 o
   1   4   5     2241.20     2282.57     63.05 o
   2   4   5     4705.37     4767.34    148.51 o
   3   4   5     2869.19     2801.72     69.53 o
   4   4   5     3791.56     4276.55    279.53 o
   5   4   5     1323.09     1379.47     31.29 o
   6   4   5      357.86      409.42     14.07 o
   7   4   5      435.57      372.92     14.37 o
   8   4   5       91.99       58.30     25.66 o
   9   4   5       17.62      -44.45     58.94 o
  -9   5   5       86.77      122.42     46.62 o
  -8   5   5       20.60       81.46     73.43 o
  -7   5   5      603.04      538.07     30.89 o
  -6   5   5      268.51      303.09     16.29 o
  -5   5   5     2453.60     2367.08     76.87 o
  -4   5   5      490.72      457.46     12.68 o
  -3   5   5     1650.81     1164.67     19.06 o
  -2   5   5      790.90      713.20     17.17 o
  -1   5   5     1125.38     1263.08     35.87 o
   0   5   5     2531.78     2442.89     54.67 o
   1   5   5     1170.55     1405.94     22.89 o
   2   5   5     1113.38     1083.26     25.78 o
   3   5   5     1802.91     1320.15     46.25 o
   4   5   5      665.19      638.99     19.98 o
   5   5   5     2162.29     2176.03     44.74 o
   6   5   5      202.55      180.18     12.39 o
   7   5   5      654.89      607.68     21.13 o
   8   5   5       31.87       12.04     26.32 o
   9   5   5       75.94      119.82     69.57 o
  -9   6   5      118.15      125.31     46.87 o
  -8   6   5        1.45      -14.84     26.41 o
  -7   6   5      173.30      133.03     16.73 o
  -6   6   5      585.79      473.33     25.69 o
  -5   6   5      183.53      207.62     12.83 o
  -4   6   5     1537.86     1590.52     24.47 o
  -3   6   5      111.91      128.97      5.76 o
  -2   6   5      516.34      481.69     12.69 o
  -1   6   5     2830.83     2803.56     51.62 o
   0   6   5     1156.84     1307.35     29.92 o
   1   6   5     2734.28     2844.00     77.36 o
   2   6   5      346.66      340.73     11.05 o
   3   6   5       75.21       87.87      5.59 o
   4   6   5     1373.13     1433.69     55.47 o
   5   6   5      182.62      212.86     15.53 o
   6   6   5      746.01      673.79     27.08 o
   7   6   5      174.81      175.96     16.08 o
   8   6   5        3.19       19.65     30.40 o
  -9   7   5      102.28       33.42     42.35 o
  -8   7   5       16.62       44.38     25.73 o
  -7   7   5      173.83      164.97     36.55 o
  -6   7   5      141.48      162.55     16.83 o
  -5   7   5      867.99      761.33     20.38 o
  -4   7   5      736.96      735.71     16.56 o
  -3   7   5     2733.96     2585.83     45.07 o
  -2   7   5     2099.23     2095.39     56.86 o
  -1   7   5     2097.09     2272.60     37.91 o
   0   7   5     2106.62     2317.29     61.62 o
   1   7   5     1674.55     1936.15     59.66 o
   2   7   5     2160.65     2424.65     47.72 o
   3   7   5     2601.97     2574.99     62.42 o
   4   7   5      856.87      941.34     22.67 o
   5   7   5      998.76      936.30     26.62 o
   6   7   5      182.60      198.44     17.80 o
   7   7   5      105.06       94.72     16.96 o
   8   7   5       18.46       18.70     22.86 o
  -8   8   5       21.88       -0.05     28.95 o
  -7   8   5       79.07       54.59     36.96 o
  -6   8   5      236.08      219.56     18.16 o
  -5   8   5      478.10      504.89     47.40 o
  -4   8   5     1898.07     1964.27     40.51 o
  -3   8   5     1846.25     1573.89     39.01 o
  -2   8   5     2023.42     2147.11     52.95 o
  -1   8   5      892.16      941.56     19.14 o
   0   8   5      459.27      379.85     17.66 o
   1   8   5      778.64      830.73     16.55 o
   2   8   5     2220.00     2578.97     69.75 o
   3   8   5     1988.17     1773.86     47.60 o
   4   8   5     1889.35     2103.59     65.56 o
   5   8   5      485.05      560.28     25.74 o
   6   8   5      174.09      148.70     16.34 o
   7   8   5       85.52       68.53     25.78 o
   8   8   5       22.66       11.95     34.87 o
  -8   9   5       46.62       46.47     31.22 o
  -7   9   5      307.07      304.38     22.48 o
  -6   9   5      144.17      171.43     19.95 o
  -5   9   5     1636.71     1673.68     40.05 o
  -4   9   5       70.19      116.72     17.63 o
  -3   9   5     4252.78     4083.85     97.91 o
  -2   9   5      422.00      404.65     26.23 o
  -1   9   5     3007.25     3187.46     54.34 o
   0   9   5      508.21      428.35     18.02 o
   1   9   5     2859.49     3130.85    133.79 o
   2   9   5      430.70      429.97     11.96 o
   3   9   5     4502.72     4753.98    108.88 o
   4   9   5       30.60       66.98     16.90 o
   5   9   5     1666.33     1815.37     70.42 o
   6   9   5      103.70      116.85     21.46 o
   7   9   5      303.59      315.29     20.63 o
   8   9   5       35.11       74.91     32.22 o
  -8  10   5       21.81       65.88     34.01 o
  -7  10   5       55.67       94.18     38.90 o
  -6  10   5      236.58      244.10     20.92 o
  -5  10   5      402.79      400.67     24.18 o
  -4  10   5      724.64      662.91     48.02 o
  -3  10   5     1922.94     1776.86     48.52 o
  -2  10   5     1350.35     1034.88     50.99 o
  -1  10   5     1413.82     1309.23     25.63 o
   0  10   5     1611.45     1870.52     76.93 o
   1  10   5     1245.09     1172.62     24.86 o
   2  10   5     1473.26     1373.19     53.22 o
   3  10   5     1691.72     1668.83     32.93 o
   4  10   5      401.99      403.80     22.26 o
   5  10   5      353.80      365.73     33.66 o
   6  10   5      285.07      307.49     20.53 o
   7  10   5       34.59       32.93     41.66 o
   8  10   5       21.77        6.53     28.31 o
  -8  11   5       33.29       35.53     26.04 o
  -7  11   5       27.27       48.58     38.49 o
  -6  11   5      184.38      197.20     26.66 o
  -5  11   5      441.14      414.74     26.18 o
  -4  11   5      140.18      157.99     17.87 o
  -3  11   5     1199.67     1391.76     47.93 o
  -2  11   5      644.05      602.59     23.67 o
  -1  11   5      199.49      253.49     11.49 o
   0  11   5     1182.03     1456.24     35.02 o
   1  11   5      157.18      176.01      9.61 o
   2  11   5      460.99      517.06     32.27 o
   3  11   5      925.89     1173.97     33.78 o
   4  11   5      139.39      175.55     21.16 o
   5  11   5      379.18      361.66     44.62 o
   6  11   5      190.08      247.98     25.14 o
   7  11   5       47.24       22.41     26.77 o
   8  11   5       36.23       41.42     26.19 o
  -8  12   5       83.45       28.99     36.72 o
  -7  12   5       42.09       26.40     26.20 o
  -6  12   5      311.91      280.46     25.02 o
  -5  12   5      215.12      220.61     24.94 o
  -4  12   5      542.78      583.42     27.71 o
  -3  12   5      345.80      314.63     22.57 o
  -2  12   5      998.19      885.13     61.24 o
  -1  12   5     1006.89      843.40     33.89 o
   0  12   5     1163.02     1108.59     32.24 o
   1  12   5     1360.98     1278.78     46.21 o
   2  12   5     1083.91     1141.11     39.81 o
   3  12   5      490.28      493.81     43.62 o
   4  12   5      473.02      550.56     27.41 o
   5  12   5      204.90      165.51     36.72 o
   6  12   5      314.92      352.78     57.86 o
   7  12   5       51.20       72.69     39.45 o
   8  12   5       81.10      133.73     37.97 o
  -7  13   5      191.99      205.04     26.57 o
  -6  13   5       39.40       47.91     22.49 o
  -5  13   5      415.65      407.17     39.36 o
  -4  13   5      416.92      307.52     33.10 o
  -3  13   5      669.60      610.87     23.56 o
  -2  13   5     1174.79     1275.30     43.45 o
  -1  13   5       19.81       31.76     11.61 o
   0  13   5     1139.68     1439.33     73.79 o
   1  13   5       48.21       63.02     11.73 o
   2  13   5     1091.63     1245.40     46.02 o
   3  13   5      599.58      642.76     29.90 o
   4  13   5      330.83      282.59     26.37 o
   5  13   5      422.25      427.72     45.68 o
   6  13   5       53.82       20.77     45.90 o
   7  13   5      146.80      205.42     30.67 o
  -7  14   5        0.19      -20.29     61.84 o
  -6  14   5      185.06      206.89     29.39 o
  -5  14   5       88.09      128.50     31.51 o
  -4  14   5      257.00      267.65     34.19 o
  -3  14   5      222.44      245.75     29.45 o
  -2  14   5      242.80      199.87     17.24 o
  -1  14   5      605.27      551.92     18.06 o
   0  14   5       63.01       56.48     14.48 o
   1  14   5      569.43      512.25     31.31 o
   2  14   5      232.60      209.40     24.22 o
   3  14   5      302.61      304.26     42.04 o
   4  14   5      300.76      318.69     50.74 o
   5  14   5       55.20       65.58     29.87 o
   6  14   5      194.84      248.50     33.74 o
   7  14   5        3.32      -52.18     52.18 o
  -6  15   5       59.20       79.14     26.32 o
  -5  15   5       42.54       62.12     29.45 o
  -4  15   5      247.44      313.44     39.94 o
  -3  15   5      153.61      134.72     36.12 o
  -2  15   5      499.63      409.20     22.88 o
  -1  15   5      215.52      197.67     22.67 o
   0  15   5      649.92      778.39     24.87 o
   1  15   5      319.57      304.44     18.12 o
   2  15   5      523.50      516.04     27.49 o
   3  15   5      147.12      141.26     31.93 o
   4  15   5      290.58      393.69     75.87 o
   5  15   5       25.27       23.28     35.32 o
   6  15   5       54.03       38.53     38.41 o
  -6  16   5       61.72      107.28     44.97 o
  -5  16   5      116.16       95.91     38.10 o
  -4  16   5      196.90      253.88     32.12 o
  -3  16   5      241.62      279.42     29.82 o
  -2  16   5      327.52      305.24     21.05 o
  -1  16   5      584.74      567.88     39.49 o
   0  16   5      229.24      171.01     32.91 o
   1  16   5      561.12      588.66     29.59 o
   2  16   5      343.70      309.33     24.33 o
   3  16   5      268.74      343.28     32.63 o
   4  16   5      205.91      273.04     34.15 o
   5  16   5      136.85      199.63     37.68 o
   6  16   5       93.58      110.16     50.25 o
  -5  17   5      197.82      260.32    115.97 o
  -4  17   5      348.83      347.47     40.66 o
  -3  17   5      239.13      224.60     46.11 o
  -2  17   5      691.71      647.60     46.35 o
  -1  17   5      255.59      208.14     24.03 o
   0  17   5      637.41      549.46     44.10 o
   1  17   5      248.66      243.63     22.60 o
   2  17   5      707.86      699.68     81.70 o
   3  17   5      232.58      282.29     54.92 o
   4  17   5      321.45      272.53     35.35 o
   5  17   5      134.17      204.98     62.81 o
  -5  18   5        7.25       -3.05     50.73 o
  -4  18   5        9.67       19.17     35.28 o
  -3  18   5      102.89      117.62     32.73 o
  -2  18   5      294.45      259.17     31.77 o
  -1  18   5      453.34      457.02     28.32 o
   0  18   5      289.36      249.58     36.97 o
   1  18   5      521.02      531.83     41.05 o
   2  18   5      248.36      259.04     33.53 o
   3  18   5       83.13      103.15     35.82 o
   4  18   5       22.69       22.62     36.84 o
  -4  19   5        7.24       -5.80     64.74 o
  -3  19   5       41.29       -4.83     54.11 o
  -2  19   5      135.95      184.64     83.59 o
  -1  19   5      223.50      180.84     37.84 o
   0  19   5       43.75       18.29     32.08 o
   1  19   5      285.56      196.65     31.81 o
   2  19   5      173.74      154.46     39.97 o
   3  19   5       43.33       77.89     47.46 o
   4  19   5       13.64      -33.97     47.35 o
  -2  20   5       11.39      -28.24     54.59 o
  -1  20   5      715.16      728.49     61.53 o
   0  20   5       16.89      -10.98     44.93 o
   1  20   5      623.77      530.89     96.19 o
   2  20   5       41.56      116.83     47.70 o
   1   0   6    27718.12    29626.62   1129.86 o
   2   0   6     1837.43     1937.36     80.12 o
   3   0   6      216.52      189.19      7.64 o
   4   0   6      202.81      123.56     11.68 o
   5   0   6      206.63      220.86      8.17 o
   6   0   6      224.23      254.67     12.94 o
   7   0   6       25.62       14.99     13.68 o
   8   0   6        0.51       43.78     34.00 o
   9   0   6      307.71      266.75     38.11 o
  -9   1   6       14.19       46.15     45.41 o
  -8   1   6      157.34      207.55     40.59 o
  -7   1   6      143.47      111.83     14.41 o
  -6   1   6      467.93      398.19     24.07 o
  -5   1   6      103.12      120.82      9.92 o
  -4   1   6      127.74      133.74      8.66 o
  -3   1   6     2832.29     2975.63     97.82 o
  -2   1   6     4593.85     4942.01    141.86 o
  -1   1   6    12975.76    10192.22    282.30 o
   0   1   6    38542.51    38068.08   1701.59 o
   1   1   6    12733.60    10000.55    235.63 o
   2   1   6     4637.82     4957.71    156.49 o
   3   1   6     2652.69     2858.77     76.00 o
   4   1   6      103.40       97.38      4.76 o
   5   1   6      106.78      121.92      9.57 o
   6   1   6      572.33      492.85     12.95 o
   7   1   6      137.13      128.00     17.15 o
   8   1   6      242.56      258.65     25.19 o
   9   1   6       11.50       37.68     52.18 o
  -9   2   6       61.20       71.19     41.95 o
  -8   2   6      212.85      263.49     31.33 o
  -7   2   6      309.13      308.22     29.30 o
  -6   2   6      175.04      173.22     17.31 o
  -5   2   6       25.24       52.54     10.50 o
  -4   2   6      837.05      861.70     25.14 o
  -3   2   6     6472.92     7078.41    205.55 o
  -2   2   6     1695.00     1618.06     49.03 o
  -1   2   6    26198.71    25766.46    810.04 o
   0   2   6     8843.53     9556.55    106.88 o
   1   2   6    27014.54    29057.88    843.29 o
   2   2   6     1414.74     1348.94     38.64 o
   3   2   6     6614.02     7652.40    169.58 o
   4   2   6      865.90      889.86     23.66 o
   5   2   6       24.21       56.96      6.48 o
   6   2   6      140.98      119.40     13.05 o
   7   2   6      284.84      256.51     15.60 o
   8   2   6      201.45      218.78     32.66 o
   9   2   6       34.82       29.96     35.06 o
  -9   3   6        0.78      -28.60     28.60 o
  -8   3   6      147.69      115.91     23.35 o
  -7   3   6      101.62       40.93     34.31 o
  -6   3   6      867.83      846.49     23.29 o
  -5   3   6      549.93      541.14     16.94 o
  -4   3   6      964.20     1033.51     39.68 o
  -3   3   6      573.80      594.29     24.91 o
  -2   3   6     4856.66     4365.96    124.14 o
  -1   3   6      917.39      929.15     18.42 o
   0   3   6     2558.19     2265.03     30.63 o
   1   3   6      617.21      621.84     17.35 o
   2   3   6     3977.45     3741.41    113.78 o
   3   3   6      466.20      559.14     16.58 o
   4   3   6      907.61     1018.81     26.42 o
   5   3   6      615.52      617.26     15.27 o
   6   3   6      912.07      824.16     18.18 o
   7   3   6      107.84      117.11     13.48 o
   8   3   6      161.15      165.38     43.00 o
   9   3   6        0.18        2.35     37.88 o
  -9   4   6      151.14      263.01     38.27 o
  -8   4   6       66.72       69.87     29.08 o
  -7   4   6      660.08      584.05     38.75 o
  -6   4   6       44.21       68.84     25.10 o
  -5   4   6      165.22      182.18      9.86 o
  -4   4   6      761.85      853.82     40.20 o
  -3   4   6      107.59       49.04      6.27 o
  -2   4   6     1625.12     1624.02     42.22 o
  -1   4   6     8629.56     8937.83    190.84 o
   0   4   6      571.52      321.48     13.07 o
   1   4   6     8289.58     8912.28    174.78 o
   2   4   6     1996.65     2203.26     76.19 o
   3   4   6       13.67       17.87      4.84 o
   4   4   6      893.59     1072.92     36.17 o
   5   4   6      172.25      175.55     17.46 o
   6   4   6       24.29       19.69      8.73 o
   7   4   6      546.15      452.60     17.90 o
   8   4   6       50.85       51.43     22.73 o
   9   4   6      163.55      169.11     64.75 o
  -9   5   6       43.84      103.95     91.31 o
  -8   5   6      215.54      218.28     30.49 o
  -7   5   6      117.00      133.67     21.06 o
  -6   5   6      599.04      494.44     31.19 o
  -5   5   6       54.64       57.51      9.01 o
  -4   5   6      239.11      178.78      9.80 o
  -3   5   6      631.43      595.55     13.08 o
  -2   5   6     2551.23     2079.73     48.81 o
  -1   5   6     1778.49     1894.13     37.86 o
   0   5   6    16371.80    17051.74    435.89 o
   1   5   6     1491.22     1668.54     27.23 o
   2   5   6     2542.15     2356.82     55.37 o
   3   5   6      477.51      430.48     18.31 o
   4   5   6      300.57      236.83      8.33 o
   5   5   6       23.00       46.94     13.14 o
   6   5   6      720.46      599.10     23.74 o
   7   5   6       99.67      108.72     14.06 o
   8   5   6      218.13      214.31     28.76 o
   9   5   6       32.36      -12.56     62.81 o
  -9   6   6       27.27      -37.68     60.87 o
  -8   6   6      128.75      112.44     75.86 o
  -7   6   6       73.50      111.69     17.03 o
  -6   6   6      572.06      655.96     24.98 o
  -5   6   6      156.37      125.91     12.63 o
  -4   6   6       78.76      112.39      8.72 o
  -3   6   6     1434.43     1420.11     36.76 o
  -2   6   6     1788.17     1779.08     68.34 o
  -1   6   6     8414.68     8139.83    143.46 o
   0   6   6     1043.21      792.78     30.41 o
   1   6   6     8683.97     9039.31    289.19 o
   2   6   6     1527.34     1781.41     54.16 o
   3   6   6     1414.75     1304.28     73.80 o
   4   6   6      159.63      226.33     14.09 o
   5   6   6      167.94      166.98     15.21 o
   6   6   6      637.47      733.11     31.72 o
   7   6   6       35.40       58.84     16.34 o
   8   6   6      127.06      123.76     21.37 o
   9   6   6        7.93      120.78     64.74 o
  -9   7   6       91.52       76.81     44.45 o
  -8   7   6       51.07       38.17     36.73 o
  -7   7   6      135.22      174.31     36.68 o
  -6   7   6       56.31       29.75     16.40 o
  -5   7   6      344.51      453.36     16.26 o
  -4   7   6      205.61      168.55     18.42 o
  -3   7   6     1475.70     1676.33     53.67 o
  -2   7   6     2351.38     2142.77     54.01 o
  -1   7   6      282.15      411.83     10.91 o
   0   7   6    12085.57    12974.99    308.59 o
   1   7   6      487.94      656.43     18.71 o
   2   7   6     2323.76     2389.16     54.59 o
   3   7   6     1287.82     1521.07     51.04 o
   4   7   6      163.03      192.21     14.75 o
   5   7   6      316.11      473.73     23.86 o
   6   7   6       30.27      -11.87     30.26 o
   7   7   6      129.14      128.58     34.31 o
   8   7   6       52.28       15.46     22.67 o
  -8   8   6       32.35      101.03     37.37 o
  -7   8   6       79.07       66.58     18.97 o
  -6   8   6      334.54      305.80     36.66 o
  -5   8   6      131.79      168.82     15.42 o
  -4   8   6      994.63     1023.82     38.40 o
  -3   8   6     1174.78     1068.43     30.03 o
  -2   8   6      812.92      684.47     34.22 o
  -1   8   6     6007.11     6196.99    107.79 o
   0   8   6     1236.82     1242.05     53.05 o
   1   8   6     5651.41     5992.35    159.44 o
   2   8   6      775.28      761.06     19.37 o
   3   8   6     1107.40     1063.65     53.02 o
   4   8   6      834.06      915.83     31.71 o
   5   8   6      168.74      184.96     19.58 o
   6   8   6      277.92      330.12     38.64 o
   7   8   6       59.61       85.02     17.68 o
   8   8   6       30.43       40.11     32.77 o
  -8   9   6       32.09       92.40     33.35 o
  -7   9   6       18.94       43.44     20.31 o
  -6   9   6       91.05      111.25     16.32 o
  -5   9   6      690.05      680.14     27.43 o
  -4   9   6      700.73      609.04     19.81 o
  -3   9   6     1871.79     1631.65     37.77 o
  -2   9   6     3082.02     2680.14     85.57 o
  -1   9   6     1208.03     1247.15     25.11 o
   0   9   6      933.39      971.76     26.14 o
   1   9   6      982.18     1088.19     34.77 o
   2   9   6     3081.21     3107.67    110.16 o
   3   9   6     1786.48     1746.05     49.13 o
   4   9   6      844.45      883.85     32.78 o
   5   9   6      627.07      695.63     25.23 o
   6   9   6       67.37       44.39     18.27 o
   7   9   6        8.72       34.43     32.48 o
   8   9   6       40.29      105.58     30.13 o
  -8  10   6       18.69       74.24     40.86 o
  -7  10   6      150.25      198.18     25.79 o
  -6  10   6      161.42      146.22     20.98 o
  -5  10   6      726.47      612.44     24.87 o
  -4  10   6      211.90      240.26     15.44 o
  -3  10   6      699.98      617.49     42.31 o
  -2  10   6      292.69      267.57     10.77 o
  -1  10   6      998.18      899.30     28.63 o
   0  10   6     2802.95     2526.22    139.61 o
   1  10   6      860.85      835.39     31.20 o
   2  10   6      359.68      410.71     15.66 o
   3  10   6      816.45      801.66     43.70 o
   4  10   6      357.45      400.29     33.01 o
   5  10   6      721.40      718.74     32.22 o
   6  10   6      180.52      198.92     32.50 o
   7  10   6      166.26      183.50     25.88 o
   8  10   6       26.69       -5.41     34.06 o
  -8  11   6       90.64       98.56     44.45 o
  -7  11   6        8.09       -6.08     20.43 o
  -6  11   6      172.91      211.87     27.90 o
  -5  11   6      146.69      149.21     24.45 o
  -4  11   6      195.77      226.35     33.48 o
  -3  11   6     1699.67     1716.64     63.13 o
  -2  11   6      730.47      701.30     40.20 o
  -1  11   6      469.98      540.59     17.90 o
   0  11   6     4896.71     4788.72    194.32 o
   1  11   6      450.86      553.18     14.49 o
   2  11   6      830.34      874.82     24.04 o
   3  11   6     1881.29     2007.54     81.63 o
   4  11   6      128.65      152.11     20.80 o
   5  11   6      172.01      191.71     27.31 o
   6  11   6      208.87      252.52     24.44 o
   7  11   6       19.57       68.60     51.04 o
   8  11   6       78.28       40.74     43.42 o
  -8  12   6       24.35      -16.43     44.45 o
  -7  12   6       28.94       72.22     58.93 o
  -6  12   6      141.65      180.66     28.33 o
  -5  12   6       58.56       40.21     23.04 o
  -4  12   6     1009.33      996.54     54.55 o
  -3  12   6      442.39      473.72     17.62 o
  -2  12   6     2609.79     2263.96    148.32 o
  -1  12   6      933.77      972.52     29.56 o
   0  12   6       24.43       32.44      9.92 o
   1  12   6      913.93     1002.73     25.68 o
   2  12   6     2435.23     2539.89    122.94 o
   3  12   6      581.25      625.45     27.07 o
   4  12   6      926.63     1007.32     34.56 o
   5  12   6       57.47      112.91     38.91 o
   6  12   6      150.63      115.62     21.82 o
   7  12   6       11.18      -25.24     25.24 o
   8  12   6       14.32       -2.36     39.62 o
  -7  13   6       99.52       73.11     28.25 o
  -6  13   6       48.18       36.89     27.60 o
  -5  13   6      328.62      324.44     44.50 o
  -4  13   6       70.74       68.76     34.13 o
  -3  13   6      587.30      521.05     37.82 o
  -2  13   6     1128.94     1211.91     38.24 o
  -1  13   6       36.68       42.63     10.71 o
   0  13   6     2655.03     2869.23    114.23 o
   1  13   6        7.49       22.51     11.48 o
   2  13   6      924.89     1063.05     43.42 o
   3  13   6      635.58      625.34     34.24 o
   4  13   6       59.69       85.39     22.70 o
   5  13   6      275.51      302.70     59.50 o
   6  13   6       28.35       71.98     27.61 o
   7  13   6      111.13      132.04     27.45 o
  -7  14   6       22.97       74.40     46.38 o
  -6  14   6       98.40       92.81     27.04 o
  -5  14   6      131.00      191.62     31.60 o
  -4  14   6      474.11      493.00     30.91 o
  -3  14   6      475.30      438.23     31.97 o
  -2  14   6      109.00      126.44     17.91 o
  -1  14   6     1080.89      996.43     42.16 o
   0  14   6      514.19      524.90     20.96 o
   1  14   6      943.64      953.59     25.67 o
   2  14   6       53.26       81.62     18.76 o
   3  14   6      399.28      436.84     29.67 o
   4  14   6      489.23      480.26     62.47 o
   5  14   6      105.56       91.06     50.62 o
   6  14   6       93.73       48.06     28.29 o
   7  14   6       15.53      -39.62     59.91 o
  -6  15   6       47.27       40.00     38.02 o
  -5  15   6      228.64      227.60     37.90 o
  -4  15   6      228.98      210.47     29.04 o
  -3  15   6      330.17      365.65     25.19 o
  -2  15   6      760.02      777.65     38.99 o
  -1  15   6       54.31      108.13     22.33 o
   0  15   6     2023.74     2074.65     91.53 o
   1  15   6       53.21       63.64     19.05 o
   2  15   6      741.43      768.26     79.69 o
   3  15   6      359.62      431.31     32.86 o
   4  15   6      259.70      313.93     45.75 o
   5  15   6      213.00      228.78     39.70 o
   6  15   6       45.73      113.70     40.75 o
  -6  16   6      122.55      116.93     53.15 o
  -5  16   6       91.93      141.47     53.20 o
  -4  16   6      564.66      529.27     35.54 o
  -3  16   6      236.04      271.60     31.16 o
  -2  16   6      501.61      477.62     22.67 o
  -1  16   6      411.88      447.72     22.40 o
   0  16   6       31.10       58.16     26.08 o
   1  16   6      441.87      509.06     22.74 o
   2  16   6      501.73      465.61     39.35 o
   3  16   6      309.70      429.28     37.85 o
   4  16   6      577.98      623.98     38.72 o
   5  16   6      115.66      155.05     30.95 o
   6  16   6      122.86      113.06     57.01 o
  -5  17   6      303.03      307.18     40.37 o
  -4  17   6        0.06       71.98     32.01 o
  -3  17   6      197.83      215.38     60.33 o
  -2  17   6      107.43      123.78     64.26 o
  -1  17   6       89.02       72.34     36.54 o
   0  17   6      260.88      254.37     31.10 o
   1  17   6      104.37       38.45     35.90 o
   2  17   6       79.57      108.08     28.42 o
   3  17   6      206.07      310.68     33.97 o
   4  17   6        4.71       78.84     64.74 o
   5  17   6      238.83      277.21     71.03 o
  -5  18   6      218.66      106.30     67.65 o
  -4  18   6       96.39       42.79     36.71 o
  -3  18   6       82.63       87.76     34.81 o
  -2  18   6      199.24      237.80     41.42 o
  -1  18   6      276.33      346.92     28.28 o
   0  18   6       21.81        3.97     30.27 o
   1  18   6      320.12      340.63     68.24 o
   2  18   6      184.03      205.55     32.31 o
   3  18   6       70.72       59.89     40.76 o
   4  18   6       76.00       37.69     59.91 o
   5  18   6      179.75      151.72     69.58 o
  -4  19   6       99.13       57.01     66.68 o
  -3  19   6      194.73      199.44     35.21 o
  -2  19   6      154.63      135.85    119.34 o
  -1  19   6      222.18      180.33     35.62 o
   0  19   6       77.46       69.73     29.76 o
   1  19   6      215.41      232.43     40.15 o
   2  19   6      154.35      141.40     46.77 o
   3  19   6      204.25      255.91     41.63 o
   4  19   6       82.84       78.76     46.43 o
  -2  20   6       23.54       55.49     70.05 o
  -1  20   6       34.72       30.00     38.50 o
   0  20   6       91.00       78.95     37.30 o
   1  20   6       42.75      182.72     50.73 o
   2  20   6       61.62       21.76    122.72 o
   1   0   7     1379.73     1565.96     36.97 o
   2   0   7     2067.73     2358.60     90.54 o
   3   0   7      251.14      215.54     11.28 o
   4   0   7      643.94      641.20     16.57 o
   5   0   7        3.80       20.94      4.84 o
   6   0   7     1019.12     1013.72     27.64 o
   7   0   7      221.64      225.52     20.37 o
   8   0   7       29.60       -9.41     21.92 o
   9   0   7       12.72       27.32     55.56 o
  -9   1   7       15.76       -7.68     48.31 o
  -8   1   7        5.25       -3.47     26.00 o
  -7   1   7      821.84      735.28     31.59 o
  -6   1   7       21.32       46.65     16.75 o
  -5   1   7     2805.59     2680.91    186.39 o
  -4   1   7      130.67      172.86      7.22 o
  -3   1   7     2671.74     2591.61     90.36 o
  -2   1   7     2050.19     1892.50     60.69 o
  -1   1   7     2898.39     2304.10     57.45 o
   1   1   7     3338.18     2741.54     56.64 o
   2   1   7     2208.56     2024.23     59.96 o
   3   1   7     2336.99     2391.87     81.96 o
   4   1   7      160.99      207.42     14.66 o
   5   1   7     2371.41     2290.66     65.59 o
   6   1   7       32.36       28.32      8.75 o
   7   1   7      796.94      736.23     40.08 o
   8   1   7        4.70       15.89     22.11 o
   9   1   7       16.20       22.22     54.11 o
  -9   2   7        4.64      -38.69     39.17 o
  -8   2   7      208.72      222.24     32.78 o
  -7   2   7      193.64      224.40     20.09 o
  -6   2   7     1688.86     1771.59     65.15 o
  -5   2   7      586.85      515.02     10.84 o
  -4   2   7     3064.78     2858.13     68.59 o
  -3   2   7      170.29      205.98     10.73 o
  -2   2   7     5242.05     5140.11    188.13 o
  -1   2   7     4101.91     3410.59     94.79 o
   0   2   7     2262.12     2567.36     29.54 o
   1   2   7     3807.12     3112.32     52.54 o
   2   2   7     6031.61     6132.21    209.94 o
   3   2   7      121.86      186.49     11.69 o
   4   2   7     2958.49     2914.36     67.44 o
   5   2   7      536.80      470.35     10.98 o
   6   2   7     1646.00     1778.19     63.96 o
   7   2   7      214.32      182.93     15.50 o
   8   2   7      235.46      208.40     29.53 o
   9   2   7        3.28       49.50     35.49 o
  -9   3   7       18.81       47.58     36.80 o
  -8   3   7        6.38       37.12     31.72 o
  -7   3   7      368.71      389.32     24.87 o
  -6   3   7      259.86      258.77     12.11 o
  -5   3   7      625.05      619.33     29.24 o
  -4   3   7       20.41       40.01      5.31 o
  -3   3   7     5379.78     4838.35    167.69 o
  -2   3   7     2455.17     2529.08     71.97 o
  -1   3   7     3323.94     2877.49     87.32 o
   0   3   7     4498.17     6519.25     83.35 o
   1   3   7     2757.02     2425.52     54.60 o
   2   3   7     2565.55     2840.92     84.27 o
   3   3   7     5506.60     5556.21    156.57 o
   4   3   7       17.36       60.60      9.28 o
   5   3   7      626.87      660.90     15.14 o
   6   3   7      240.97      216.55     13.31 o
   7   3   7      400.14      390.47     16.91 o
   8   3   7        4.13       28.42     26.81 o
   9   3   7       23.00       72.02     41.07 o
  -9   4   7       12.36       52.96     40.54 o
  -8   4   7       35.75       67.42     25.42 o
  -7   4   7       93.65      113.18     26.92 o
  -6   4   7      174.41      208.81     13.17 o
  -5   4   7      102.21       82.39      8.38 o
  -4   4   7     3798.17     3309.29     92.27 o
  -3   4   7      278.34      310.19     10.20 o
  -2   4   7     1457.54     1316.48     36.39 o
  -1   4   7     1133.17     1101.92     21.74 o
   0   4   7     1754.02     1957.97     32.47 o
   1   4   7     1102.02     1087.32     29.93 o
   2   4   7     1714.77     1685.66     59.13 o
   3   4   7      245.20      278.97      6.71 o
   4   4   7     3781.50     3571.45     99.52 o
   5   4   7      105.83      122.49     11.23 o
   6   4   7       66.19       79.96     11.28 o
   7   4   7       81.37       75.48     18.04 o
   8   4   7       17.45       12.80     46.29 o
   9   4   7        9.54       -1.93     58.94 o
  -9   5   7      118.87       82.58     42.51 o
  -8   5   7       26.35       13.47     25.27 o
  -7   5   7       88.98       75.86     16.74 o
  -6   5   7      277.47      223.85     18.69 o
  -5   5   7     2910.19     2903.86     73.52 o
  -4   5   7      188.56      168.35     10.01 o
  -3   5   7     5536.53     6397.65    110.52 o
  -2   5   7      248.06      220.84      6.12 o
  -1   5   7     1429.06     1271.43     25.51 o
   0   5   7      121.78       58.37      6.52 o
   1   5   7     1698.10     1600.99     40.85 o
   2   5   7      231.54      229.92     11.50 o
   3   5   7     5359.93     6680.68    154.44 o
   4   5   7      238.30      229.11      9.59 o
   5   5   7     2850.00     3071.30     95.73 o
   6   5   7      301.74      260.78     16.09 o
   7   5   7       84.15       76.63     14.19 o
   8   5   7       38.14       41.35     84.06 o
   9   5   7      104.19      184.57     62.81 o
  -9   6   7        8.55        2.43     56.04 o
  -8   6   7      295.09      287.29     33.98 o
  -7   6   7      432.00      359.22     19.85 o
  -6   6   7     1805.69     1949.52     47.35 o
  -5   6   7      308.11      297.96     23.46 o
  -4   6   7     1620.46     1398.99     25.30 o
  -3   6   7      837.82      866.61     18.69 o
  -2   6   7     2545.49     2519.09     77.41 o
  -1   6   7      655.08      753.09     24.66 o
   0   6   7     2432.05     2811.49     57.06 o
   1   6   7      916.52     1151.98     51.67 o
   2   6   7     2553.33     2818.85     86.79 o
   3   6   7      758.40      796.70     30.36 o
   4   6   7     1352.52     1318.60     27.94 o
   5   6   7      330.16      321.48     21.76 o
   6   6   7     1919.56     2025.63     74.21 o
   7   6   7      439.71      411.05     20.69 o
   8   6   7      320.61      282.96     26.49 o
   9   6   7        4.52      -70.53     70.53 o
  -9   7   7       40.64       68.65     44.03 o
  -8   7   7       23.11       60.39     28.97 o
  -7   7   7      334.73      360.17     37.15 o
  -6   7   7       21.54       -5.39     21.76 o
  -5   7   7     1133.54     1202.88     33.84 o
  -4   7   7      518.79      489.79     23.92 o
  -3   7   7     1381.80     1335.00     32.89 o
  -2   7   7      325.10      370.02     33.28 o
  -1   7   7      784.90      734.67     15.50 o
   0   7   7    10817.23    12367.08    256.21 o
   1   7   7      780.44      762.68     38.18 o
   2   7   7      387.76      528.53     12.16 o
   3   7   7     1540.34     1623.72     60.67 o
   4   7   7      516.73      525.26     29.31 o
   5   7   7     1227.67     1464.76     44.55 o
   6   7   7       10.97      -14.61     14.61 o
   7   7   7      266.15      214.02     19.61 o
   8   7   7       30.88       44.23     26.08 o
  -8   8   7       24.09       47.89     31.98 o
  -7   8   7       41.21       41.46     19.82 o
  -6   8   7      224.58      267.40     18.25 o
  -5   8   7      109.25       96.16     15.90 o
  -4   8   7     2897.05     2738.95     52.60 o
  -3   8   7      627.59      611.30     19.21 o
  -2   8   7      320.31      253.78     12.21 o
  -1   8   7     3390.56     3434.60     58.32 o
   0   8   7      628.14      657.16     19.97 o
   1   8   7     3609.67     3795.58    110.41 o
   2   8   7      353.43      321.71     10.89 o
   3   8   7      804.87      887.74     21.55 o
   4   8   7     2977.05     3024.01     85.96 o
   5   8   7      127.39       91.81     16.70 o
   6   8   7      162.02      211.20     20.31 o
   7   8   7       37.05       32.01     21.08 o
   8   8   7       41.31       53.93     24.88 o
  -8   9   7        1.99      105.49     35.03 o
  -7   9   7      139.83      158.20     21.41 o
  -6   9   7       37.45       42.34     18.05 o
  -5   9   7     1563.29     1402.17     32.65 o
  -4   9   7      472.98      410.50     24.17 o
  -3   9   7     2439.62     2267.70     41.07 o
  -2   9   7      397.26      316.61     18.86 o
  -1   9   7      542.66      519.84     19.38 o
   0   9   7     3998.00     4074.34     77.76 o
   1   9   7      636.86      688.18     25.02 o
   2   9   7      388.51      395.45     15.16 o
   3   9   7     2767.02     2822.66     73.83 o
   4   9   7      401.35      408.89     30.99 o
   5   9   7     1695.16     1598.38     38.82 o
   6   9   7       56.48       63.69     21.34 o
   7   9   7      141.71      135.35     21.88 o
   8   9   7        1.22        6.97     29.15 o
  -8  10   7       60.41      120.28     56.53 o
  -7  10   7      155.37      120.21     22.06 o
  -6  10   7       75.84       89.25     27.06 o
  -5  10   7      492.55      445.53     19.90 o
  -4  10   7     1066.02     1033.25     26.77 o
  -3  10   7     2169.82     1967.79     56.60 o
  -2  10   7     1857.86     1974.71     63.23 o
  -1  10   7      177.21      226.38     14.08 o
   0  10   7      828.49      918.53     19.52 o
   1  10   7       71.87      111.67      8.86 o
   2  10   7     1956.36     2408.06     84.01 o
   3  10   7     2242.82     2231.31     58.88 o
   4  10   7      778.22      783.69     44.82 o
   5  10   7      497.27      549.18     26.35 o
   6  10   7      102.28       86.72     19.00 o
   7  10   7      166.10       80.30     49.38 o
   8  10   7       52.37       52.81     57.98 o
  -8  11   7       31.39      -11.60     43.48 o
  -7  11   7      144.55      185.09     30.54 o
  -6  11   7       24.12       42.72     22.73 o
  -5  11   7      204.33      243.18     19.25 o
  -4  11   7     1046.23      927.47     27.60 o
  -3  11   7      570.57      465.96     20.32 o
  -2  11   7     1066.55     1073.86     45.23 o
  -1  11   7      573.70      519.24     16.25 o
   0  11   7      564.56      612.37     19.80 o
   1  11   7      525.56      511.53     21.27 o
   2  11   7      742.26      879.63     33.51 o
   3  11   7      403.14      350.11     26.51 o
   4  11   7     1027.38      977.09     74.81 o
   5  11   7      229.65      312.91     33.66 o
   6  11   7       15.09       11.91     23.38 o
   7  11   7      187.28      246.64     31.38 o
   8  11   7       38.55       74.99     44.05 o
  -8  12   7       22.86       -7.73     46.38 o
  -7  12   7        7.92       25.82     20.63 o
  -6  12   7      285.78      326.74     33.90 o
  -5  12   7       40.40       37.88     22.31 o
  -4  12   7      353.23      315.14     24.56 o
  -3  12   7        2.55       12.49     15.74 o
  -2  12   7     1191.34     1094.75     57.43 o
  -1  12   7      812.93      979.20     35.34 o
   0  12   7       38.08       35.95     10.86 o
   1  12   7     1156.86     1349.31     44.95 o
   2  12   7     1341.62     1404.51     59.23 o
   3  12   7       12.92        0.64     16.18 o
   4  12   7      381.29      448.76     28.65 o
   5  12   7       41.10       -6.40     26.27 o
   6  12   7      299.62      373.60     28.55 o
   7  12   7        1.22       -6.70     26.39 o
   8  12   7       18.88       65.93     69.09 o
  -7  13   7       98.15      166.52     77.79 o
  -6  13   7       68.03       78.68     43.24 o
  -5  13   7      938.75      927.70     40.73 o
  -4  13   7       22.03       15.58     33.96 o
  -3  13   7      474.31      498.05     27.27 o
  -2  13   7       30.58       38.83     10.30 o
  -1  13   7      341.56      388.59     20.75 o
   0  13   7     4151.48     3931.29    108.25 o
   1  13   7      262.53      309.98     17.95 o
   2  13   7       17.40       39.15     11.99 o
   3  13   7      539.75      603.95     30.50 o
   4  13   7       25.27       -0.54     24.45 o
   5  13   7      928.87     1002.68     39.14 o
   6  13   7       68.19      109.24     32.06 o
   7  13   7      105.76       93.18     34.89 o
  -7  14   7       54.02       91.80     50.25 o
  -6  14   7       77.25      102.39     31.66 o
  -5  14   7       67.00      105.64     24.93 o
  -4  14   7      372.54      387.40     30.22 o
  -3  14   7       33.52       67.13     18.88 o
  -2  14   7      221.60      211.38     24.71 o
  -1  14   7      468.61      456.51     18.35 o
   0  14   7       66.30       58.91     19.81 o
   1  14   7      461.53      480.37     20.29 o
   2  14   7      287.38      270.57     18.56 o
   3  14   7       37.28       39.05     29.51 o
   4  14   7      357.64      375.98     43.01 o
   5  14   7       76.25       81.58     32.69 o
   6  14   7       63.05       57.30     42.96 o
   7  14   7       59.56       82.13     57.01 o
  -6  15   7      110.55      249.99     80.69 o
  -5  15   7       22.50       87.42     39.73 o
  -4  15   7       19.22       88.00     40.29 o
  -3  15   7      305.79      326.90     28.43 o
  -2  15   7      484.72      550.37     23.12 o
  -1  15   7      117.90      148.22     18.66 o
   0  15   7      883.23      810.11     39.97 o
   1  15   7      115.99      146.14     16.74 o
   2  15   7      482.00      634.86     28.12 o
   3  15   7      272.09      398.32     39.67 o
   4  15   7       30.34       57.08     29.57 o
   5  15   7       31.12       26.75     32.12 o
   6  15   7       94.85       44.64     40.62 o
  -5  16   7       44.21       47.43     33.91 o
  -4  16   7      256.68      249.21     31.34 o
  -3  16   7      398.62      299.51     29.88 o
  -2  16   7      316.67      258.18     19.09 o
  -1  16   7      619.00      519.77     26.04 o
   0  16   7       33.31       13.27     22.14 o
   1  16   7      665.69      582.15     36.70 o
   2  16   7      347.24      354.83     30.16 o
   3  16   7      385.47      323.05     45.62 o
   4  16   7      291.25      277.13     33.54 o
   5  16   7       41.67       18.04     40.16 o
   6  16   7      163.52      247.39     68.61 o
  -5  17   7      189.33      149.54     46.39 o
  -4  17   7       71.06       58.94     32.36 o
  -3  17   7       72.99       59.23     24.53 o
  -2  17   7      769.91      712.57     47.16 o
  -1  17   7       80.97      114.46     20.38 o
   0  17   7      973.33      961.60     54.16 o
   1  17   7       75.17       93.96     23.43 o
   2  17   7      726.24      727.40     88.50 o
   3  17   7       69.26       23.67     24.12 o
   4  17   7       88.76      122.82     33.23 o
   5  17   7      150.22      225.35     50.07 o
  -4  18   7        1.34       26.48     55.70 o
  -3  18   7      122.26      186.53     64.26 o
  -2  18   7        8.25       12.95     40.58 o
  -1  18   7      677.55      596.37     52.29 o
   0  18   7      126.33       85.24     23.36 o
   1  18   7      691.03      643.66     60.33 o
   2  18   7       16.21       46.09     34.47 o
   3  18   7      100.66       47.63     34.36 o
   4  18   7        6.59      -23.83     81.16 o
  -3  19   7       17.53        1.57     46.08 o
  -2  19   7      201.46      196.37     39.19 o
  -1  19   7      206.56      166.61     29.38 o
   0  19   7      468.29      345.64     37.66 o
   1  19   7      224.11      269.62     37.20 o
   2  19   7      175.11      146.26     38.72 o
   3  19   7       28.91       11.40     50.34 o
  -2  20   7       17.60       17.17     36.16 o
  -1  20   7      389.12      271.60     49.29 o
   0  20   7        0.39       27.38     33.75 o
   1  20   7      329.41      253.83     82.15 o
   2  20   7        8.18       48.00     42.34 o
   1   0   8    28877.13    28616.12    624.15 o
   2   0   8       54.26       31.94      3.53 o
   3   0   8    13703.82    16015.44    590.86 o
   4   0   8       30.92       71.70      6.93 o
   5   0   8       25.21       16.79      7.33 o
   6   0   8      374.41      429.09     23.56 o
   7   0   8       11.61       31.12     13.79 o
   8   0   8       68.47       85.09     24.38 o
   9   0   8      179.64      147.88     36.68 o
  -9   1   8      106.93      133.81     36.19 o
  -8   1   8       84.64       16.38     28.31 o
  -7   1   8       99.55      125.91     24.19 o
  -6   1   8      584.05      637.27     18.99 o
  -5   1   8      143.36      103.21      6.66 o
  -4   1   8      323.50      339.67     10.35 o
  -3   1   8     1106.37     1057.45     27.54 o
  -2   1   8     4716.61     4477.12    146.61 o
  -1   1   8      167.36      275.45      6.73 o
   0   1   8    23234.60    23092.46    336.90 o
   1   1   8      135.83      242.03      6.60 o
   2   1   8     3742.92     3666.53    125.68 o
   3   1   8     1087.89     1110.16     47.16 o
   4   1   8      243.99      279.72      9.67 o
   5   1   8      157.53      102.54      7.89 o
   6   1   8      660.97      704.24     14.86 o
   7   1   8      104.24      101.64     15.12 o
   8   1   8       97.06      143.60     31.98 o
   9   1   8      109.55      127.55     63.78 o
  -9   2   8       45.12       92.36     33.40 o
  -8   2   8        2.75       13.13     22.58 o
  -7   2   8      272.21      238.71     20.87 o
  -6   2   8      481.13      512.10     24.64 o
  -5   2   8      108.60       65.23      7.24 o
  -4   2   8      159.88      223.96     11.40 o
  -3   2   8     4338.20     4065.69    124.90 o
  -2   2   8     3068.47     2973.81     72.92 o
  -1   2   8     3242.32     3081.30     83.37 o
   0   2   8      204.23      234.46      4.83 o
   1   2   8     3034.72     2959.49     52.86 o
   2   2   8     3126.39     3275.16     90.97 o
   3   2   8     4927.95     4889.62    146.82 o
   4   2   8      194.05      270.90      8.25 o
   5   2   8      100.49       77.04      8.72 o
   6   2   8      451.62      479.06     13.25 o
   7   2   8      240.96      217.89     16.29 o
   8   2   8        3.17      -12.61     18.77 o
   9   2   8       50.20       18.77     38.24 o
  -9   3   8       16.78       82.13     40.84 o
  -8   3   8      109.84      134.52     44.23 o
  -7   3   8      114.93      150.93     24.41 o
  -6   3   8      648.26      731.27     29.48 o
  -5   3   8      508.93      477.88     21.01 o
  -4   3   8      228.37      171.31     10.23 o
  -3   3   8       24.36       50.10      5.55 o
  -2   3   8     3480.71     2818.53     76.99 o
  -1   3   8      137.05      148.20      7.35 o
   0   3   8     9222.03     9990.63    126.17 o
   1   3   8      114.59      128.73      4.22 o
   2   3   8     4571.48     4098.76    123.36 o
   3   3   8       22.91       69.10      5.88 o
   4   3   8      292.37      251.14      8.28 o
   5   3   8      553.62      470.85     39.78 o
   6   3   8      656.06      686.80     30.67 o
   7   3   8      120.66      159.70     12.89 o
   8   3   8      158.68      173.05     25.18 o
   9   3   8       16.36       31.46     44.93 o
  -9   4   8      141.02      108.92     74.41 o
  -8   4   8        7.08       -2.80     31.91 o
  -7   4   8      318.32      400.64     42.48 o
  -6   4   8       22.94       34.07     16.55 o
  -5   4   8      193.96      191.79     23.04 o
  -4   4   8      488.83      467.94     25.15 o
  -3   4   8     3476.50     3415.17    109.55 o
  -2   4   8      198.89      192.76      7.30 o
  -1   4   8     6138.67     5501.02    145.63 o
   0   4   8      402.53      242.48      7.56 o
   1   4   8     5139.69     4824.75    139.02 o
   2   4   8      176.53      167.32     10.78 o
   3   4   8     3842.77     4036.08     78.60 o
   4   4   8      490.04      512.86     24.39 o
   5   4   8      185.49      202.15     15.21 o
   6   4   8       37.40       32.02      7.43 o
   7   4   8      357.34      371.96     22.33 o
   8   4   8        9.19       29.44     30.18 o
   9   4   8      155.85      225.16     63.78 o
  -9   5   8       57.78       57.36     43.56 o
  -8   5   8      176.71      184.36     42.87 o
  -7   5   8      229.40      220.03     24.55 o
  -6   5   8       60.49       97.29     23.74 o
  -5   5   8      202.21      213.92     20.39 o
  -4   5   8      874.41      927.46     46.44 o
  -3   5   8      315.45      318.40     14.25 o
  -2   5   8     1718.10     1631.37     43.28 o
  -1   5   8      873.09     1060.06     24.98 o
   0   5   8      326.05      304.78      9.25 o
   1   5   8      939.35     1174.14     52.95 o
   2   5   8     1752.56     1859.94     88.22 o
   3   5   8      426.74      441.89     12.47 o
   4   5   8      761.48      856.87     17.54 o
   5   5   8      233.06      226.65     26.09 o
   6   5   8       95.89      150.24     29.43 o
   7   5   8      216.59      180.07     18.49 o
   8   5   8      172.14      161.11     34.79 o
   9   5   8       56.98       81.17     64.74 o
  -9   6   8       23.59       13.62     57.49 o
  -8   6   8        0.94       10.05     28.94 o
  -7   6   8      300.79      361.63     25.95 o
  -6   6   8       13.84       20.57     13.85 o
  -5   6   8      336.20      319.15     25.67 o
  -4   6   8       74.98      137.20     10.42 o
  -3   6   8     1239.17     1224.97     39.97 o
  -2   6   8      766.25      625.29     24.12 o
  -1   6   8     3529.32     3620.74     59.65 o
   0   6   8     3885.39     3919.54     70.50 o
   1   6   8     3227.79     3435.74     74.32 o
   2   6   8      638.43      568.61     22.86 o
   3   6   8     1276.49     1380.21     41.22 o
   4   6   8       68.34      118.22      7.95 o
   5   6   8      333.67      297.81     16.62 o
   6   6   8       29.55       49.50     13.03 o
   7   6   8      238.80      261.76     17.81 o
   8   6   8        1.57       12.56     45.41 o
   9   6   8       17.61      -15.46     59.91 o
  -9   7   8       15.44        5.80     66.67 o
  -8   7   8       45.02       66.45     37.98 o
  -7   7   8       40.67       62.99     21.48 o
  -6   7   8       16.25        9.97     16.60 o
  -5   7   8       67.54       26.66     12.34 o
  -4   7   8       97.46       95.27     12.00 o
  -3   7   8      489.21      484.75     13.23 o
  -2   7   8     4821.34     4069.41    129.70 o
  -1   7   8      143.63      209.78     10.53 o
   0   7   8    11112.46    10722.54    249.17 o
   1   7   8      145.13      221.30     13.76 o
   2   7   8     5343.55     5009.06    133.44 o
   3   7   8      482.97      496.09     19.44 o
   4   7   8       97.12      123.59     21.59 o
   5   7   8       38.99       74.25     16.60 o
   6   7   8        3.76      -15.86     15.86 o
   7   7   8       40.30       42.87     20.42 o
   8   7   8       83.93      119.24     57.08 o
  -8   8   8       77.79        8.81     33.92 o
  -7   8   8       95.42      132.61     24.19 o
  -6   8   8      471.78      458.28     36.56 o
  -5   8   8       75.59       27.86     11.09 o
  -4   8   8      508.57      532.85     39.75 o
  -3   8   8      749.04      682.71     20.32 o
  -2   8   8      660.62      553.43     26.07 o
  -1   8   8     5420.54     5103.24    112.16 o
   0   8   8        0.09       16.82      8.99 o
   1   8   8     5348.70     5334.71    187.44 o
   2   8   8      673.75      607.57     26.14 o
   3   8   8      647.91      556.06     32.43 o
   4   8   8      491.91      554.40     28.07 o
   5   8   8       78.40       33.03     15.43 o
   6   8   8      454.90      429.91     36.06 o
   7   8   8      120.36      141.73     20.75 o
   8   8   8       80.80       82.16     43.52 o
  -8   9   8       28.06       63.14     52.18 o
  -7   9   8       28.03       56.81     19.64 o
  -6   9   8      160.65      170.56     18.18 o
  -5   9   8      134.38      148.46     22.38 o
  -4   9   8      412.08      448.19     17.54 o
  -3   9   8      832.11      986.23     45.33 o
  -2   9   8     1982.19     2164.66     39.58 o
  -1   9   8     1584.81     1592.66     27.09 o
   0   9   8      823.93      805.07     26.03 o
   1   9   8     1787.74     1941.72     49.23 o
   2   9   8     2044.67     2366.86     63.98 o
   3   9   8     1007.81     1280.36     28.38 o
   4   9   8      449.06      502.03     24.98 o
   5   9   8       95.35      159.81     19.86 o
   6   9   8      168.80      198.77     18.93 o
   7   9   8       17.08       43.41     22.59 o
   8   9   8       20.08       23.15     29.03 o
  -8  10   8        5.08       38.91     35.63 o
  -7  10   8      251.67      191.31     21.39 o
  -6  10   8      115.08      102.89     20.11 o
  -5  10   8       53.96       58.40     31.26 o
  -4  10   8      423.16      450.07     19.83 o
  -3  10   8      670.43      651.82     23.57 o
  -2  10   8      920.70      850.76     41.23 o
  -1  10   8     3736.12     3669.41     59.39 o
   0  10   8       53.96       39.03      8.69 o
   1  10   8     3261.81     3264.38     95.46 o
   2  10   8     1001.56     1030.78     48.15 o
   3  10   8      581.85      640.12     56.38 o
   4  10   8      399.70      518.83     22.78 o
   5  10   8       52.01       53.92     17.37 o
   6  10   8       94.98       72.24     19.51 o
   7  10   8      235.91      211.40     26.64 o
   8  10   8        9.78       -6.18     22.94 o
  -8  11   8      124.42      143.02     52.18 o
  -7  11   8       25.85       20.87     24.01 o
  -6  11   8        3.44        2.84     19.67 o
  -5  11   8      150.14      142.43     19.85 o
  -4  11   8      178.15      180.34     17.50 o
  -3  11   8     1604.10     1388.25     31.98 o
  -2  11   8     1447.10     1297.99     52.73 o
  -1  11   8      812.34      619.23     17.09 o
   0  11   8     2869.14     2780.98     97.44 o
   1  11   8      720.17      562.53     17.61 o
   2  11   8     1615.39     1571.05     87.25 o
   3  11   8     1553.59     1465.07     46.94 o
   4  11   8      136.24      113.70     42.67 o
   5  11   8       74.07       78.63     22.14 o
   6  11   8        5.82       32.91     26.64 o
   7  11   8       22.20       75.05     33.18 o
   8  11   8      119.01       71.09     36.34 o
  -7  12   8        9.59       34.59     33.07 o
  -6  12   8      317.27      319.27     27.47 o
  -5  12   8       29.59        2.01     20.50 o
  -4  12   8      407.55      373.93     35.72 o
  -3  12   8      301.58      269.65     25.39 o
  -2  12   8     1337.24     1265.63     65.23 o
  -1  12   8      868.73      854.68     31.67 o
   0  12   8      102.29      114.24     13.00 o
   1  12   8      795.18      779.23     22.59 o
   2  12   8     1304.26     1430.86    102.38 o
   3  12   8      313.23      261.89     36.27 o
   4  12   8      484.24      546.13     28.33 o
   5  12   8       30.41       77.66     21.63 o
   6  12   8      401.40      368.39     28.00 o
   7  12   8        3.09       41.97     26.70 o
  -7  13   8      127.90       79.24     44.45 o
  -6  13   8       39.85       14.51     24.16 o
  -5  13   8      298.59      307.74     25.97 o
  -4  13   8       73.21       47.44     21.28 o
  -3  13   8      379.89      399.35     38.09 o
  -2  13   8      478.66      431.09     26.31 o
  -1  13   8      329.64      270.56     15.94 o
   0  13   8      342.67      387.70     14.96 o
   1  13   8      426.03      357.61     24.44 o
   2  13   8      378.28      382.68     21.35 o
   3  13   8      532.30      602.92     27.51 o
   4  13   8      108.13       66.70     25.65 o
   5  13   8      317.98      317.55     25.27 o
   6  13   8       37.15       32.31     23.65 o
   7  13   8      122.60       63.78     57.01 o
  -7  14   8       11.04       42.51     50.24 o
  -6  14   8      166.63      155.89     35.85 o
  -5  14   8        2.58      -10.57     24.53 o
  -4  14   8      269.25      342.07     45.91 o
  -3  14   8      332.03      359.41     47.85 o
  -2  14   8      187.21      177.02     17.05 o
  -1  14   8     1652.22     1525.30     58.57 o
   0  14   8      141.48      107.71     14.47 o
   1  14   8     1607.68     1569.52     73.62 o
   2  14   8      145.18      126.03     21.60 o
   3  14   8      342.86      433.76     29.50 o
   4  14   8      246.38      293.00     31.47 o
   5  14   8        2.26      -13.45     23.86 o
   6  14   8      178.35      166.74     29.57 o
   7  14   8       14.57       -3.86     61.84 o
  -6  15   8       15.29       34.51     31.76 o
  -5  15   8      178.63      198.07     31.53 o
  -4  15   8      204.56      212.26     29.86 o
  -3  15   8      748.92      632.16     35.05 o
  -2  15   8      736.74      770.77     26.91 o
  -1  15   8      187.04      226.48     16.38 o
   0  15   8      588.01      583.43     39.50 o
   1  15   8      162.29      145.06     23.20 o
   2  15   8      757.38      825.47     89.60 o
   3  15   8      601.89      523.46     34.28 o
   4  15   8      194.21      297.30     42.51 o
   5  15   8      182.04      120.00     27.97 o
   6  15   8       13.47       33.92     74.40 o
  -6  16   8       39.80       88.90     57.01 o
  -5  16   8        3.96       31.91     54.20 o
  -4  16   8      484.98      425.74     46.58 o
  -3  16   8       17.92       31.59     25.67 o
  -2  16   8      489.94      406.67     25.72 o
  -1  16   8      223.23      186.52     25.25 o
   0  16   8       20.66       38.88     22.44 o
   1  16   8      182.21      197.52     32.67 o
   2  16   8      494.52      389.44     27.86 o
   3  16   8       16.72       59.75     27.37 o
   4  16   8      549.37      536.36     38.36 o
   5  16   8        4.45       55.04     32.63 o
   6  16   8       72.52       95.66     59.91 o
  -5  17   8      136.66      119.68     72.48 o
  -4  17   8       10.65      -34.30     36.21 o
  -3  17   8      121.24       75.86     30.93 o
  -2  17   8      203.27      208.76     75.38 o
  -1  17   8       84.01      139.31     32.78 o
   0  17   8      256.72      282.69     44.22 o
   1  17   8       71.71      106.77     24.05 o
   2  17   8      204.26      239.03     55.43 o
   3  17   8      187.06      145.27     44.95 o
   4  17   8       18.94      -17.45     34.86 o
   5  17   8      139.97       78.79     86.49 o
  -4  18   8      223.34      261.83     55.57 o
  -3  18   8        6.63      -39.28     39.28 o
  -2  18   8      151.74      134.66     63.30 o
  -1  18   8      357.65      416.72     27.06 o
   0  18   8       11.10       41.57     53.29 o
   1  18   8      407.38      415.50     53.05 o
   2  18   8      158.54      109.96     46.51 o
   3  18   8        4.09       29.80     34.51 o
   4  18   8      193.48      117.90     61.85 o
  -3  19   8      353.58      190.08     52.25 o
  -2  19   8      163.39      177.92     46.45 o
  -1  19   8       90.03       78.54     60.98 o
   0  19   8       47.04      122.78     44.85 o
   1  19   8       68.76       83.07     35.45 o
   2  19   8      189.21      221.53     46.23 o
   3  19   8      347.16      300.03     48.78 o
  -2  20   8      134.23      240.62     81.17 o
  -1  20   8        0.60        7.73     70.53 o
   0  20   8       13.74       43.37     40.49 o
   1  20   8       11.52      -23.84     46.77 o
   2  20   8      182.06       62.81     67.65 o
   1   0   9     3075.21     3018.15     60.91 o
   2   0   9     6313.52     6017.66    187.37 o
   3   0   9     1316.94     1433.02     48.01 o
   4   0   9     2662.16     2585.69     77.72 o
   5   0   9      795.51      822.62     22.87 o
   6   0   9     1623.32     1536.45     51.14 o
   7   0   9       27.58       40.99     15.24 o
   8   0   9       79.86       30.97     24.82 o
   9   0   9       21.15       41.19     38.77 o
  -9   1   9       25.68       25.65     40.38 o
  -8   1   9       50.30       60.39     30.66 o
  -7   1   9      363.43      310.24     17.49 o
  -6   1   9      123.62      132.47     13.71 o
  -5   1   9     1772.80     1613.90     56.56 o
  -4   1   9      135.88      169.07      6.79 o
  -3   1   9    11300.23    11546.85    281.16 o
  -2   1   9      739.50      579.27     16.51 o
  -1   1   9     5675.61     5263.15     96.19 o
   0   1   9     2506.57     1886.27     23.36 o
   1   1   9     4981.23     4918.76     93.55 o
   2   1   9      711.81      592.89     22.94 o
   3   1   9    12746.16    13444.12    468.45 o
   4   1   9      195.60      231.98      7.63 o
   5   1   9     1623.12     1559.25     47.79 o
   6   1   9      117.11      109.77      7.16 o
   7   1   9      314.68      294.65     17.54 o
   8   1   9       46.06       38.83     23.04 o
   9   1   9       32.25       51.21     48.31 o
  -9   2   9        1.89        2.90     48.31 o
  -8   2   9       38.31        5.61     25.17 o
  -7   2   9       35.23       30.74     19.12 o
  -6   2   9      678.77      604.77     43.57 o
  -5   2   9      189.02      170.23      7.52 o
  -4   2   9     2181.27     2042.81     60.07 o
  -3   2   9     2001.06     1910.99     50.05 o
  -2   2   9     1166.74     1126.41     29.35 o
  -1   2   9      114.70       86.42      4.08 o
   0   2   9      370.53      308.09      5.98 o
   1   2   9      134.99      121.02      5.91 o
   2   2   9     1517.23     1633.53     44.57 o
   3   2   9     2252.44     2286.57     82.73 o
   4   2   9     1926.62     1800.85     50.23 o
   5   2   9      251.94      243.26     10.39 o
   6   2   9      518.95      460.07     27.24 o
   7   2   9       24.38       72.69     16.19 o
   8   2   9       31.77       22.13     20.89 o
   9   2   9        1.32      -35.27     35.27 o
  -9   3   9       13.67      -15.46     57.01 o
  -8   3   9        7.92       25.16     26.14 o
  -7   3   9      340.03      267.83     30.27 o
  -6   3   9       30.29       44.15     10.71 o
  -5   3   9     1477.51     1380.16     79.64 o
  -4   3   9      420.85      343.02     13.25 o
  -3   3   9     7814.57     7732.96    317.11 o
  -2   3   9      548.50      498.32     20.66 o
  -1   3   9     7476.81     6733.91    152.92 o
   1   3   9     8282.07     8083.91    180.04 o
   2   3   9      695.47      702.40     25.68 o
   3   3   9     7392.57     7848.57    215.68 o
   4   3   9      452.97      401.10     17.72 o
   5   3   9     1703.12     1600.50     77.45 o
   6   3   9       51.51       55.45     10.11 o
   7   3   9      348.60      303.99     26.53 o
   8   3   9       11.84       23.57     22.65 o
   9   3   9        9.45       40.94     38.87 o
  -9   4   9       28.32        1.64     47.35 o
  -8   4   9       60.77       31.26     28.79 o
  -7   4   9      156.93      162.97     18.17 o
  -6   4   9      545.34      509.91     22.60 o
  -5   4   9      846.61      839.67     23.98 o
  -4   4   9     2479.37     2446.84     95.33 o
  -3   4   9     2052.92     2032.43     83.84 o
  -2   4   9     3304.72     2738.14     62.42 o
  -1   4   9      627.70      536.04     11.97 o
   0   4   9       12.41       15.13      5.24 o
   1   4   9      497.08      449.69     15.87 o
   2   4   9     3411.88     3258.55     85.25 o
   3   4   9     1826.92     1959.57     33.11 o
   4   4   9     2169.71     2315.80     36.52 o
   5   4   9      851.67      853.16     21.30 o
   6   4   9      509.24      507.32     21.05 o
   7   4   9      182.30      166.01     18.08 o
   8   4   9       74.38       80.67     25.43 o
   9   4   9       31.46      118.85     62.81 o
  -9   5   9       14.21       -4.18     41.52 o
  -8   5   9        3.43        7.12     26.66 o
  -7   5   9      118.74      141.36     17.04 o
  -6   5   9      423.63      486.48     27.38 o
  -5   5   9     1358.23     1234.58     67.40 o
  -4   5   9       29.55       35.09      8.28 o
  -3   5   9     2604.32     1906.75     58.04 o
  -2   5   9     1507.00     1484.70     48.02 o
  -1   5   9     1453.36     1397.94     27.10 o
   0   5   9       65.07       71.62      6.37 o
   1   5   9     1439.23     1443.73     40.87 o
   2   5   9     1527.19     1650.09     53.23 o
   3   5   9     2610.86     2034.95     57.11 o
   4   5   9       63.61       60.96      9.75 o
   5   5   9     1640.18     1693.57     44.72 o
   6   5   9      396.22      438.99     20.44 o
   7   5   9       71.66       82.61     14.55 o
   8   5   9        1.56      101.45     41.55 o
   9   5   9       14.94       33.82     41.55 o
  -9   6   9       31.32       36.72     54.11 o
  -8   6   9      118.74      111.70     29.96 o
  -7   6   9      118.27      147.00     20.11 o
  -6   6   9     1041.18     1027.16     54.47 o
  -5   6   9      156.95      155.10     15.12 o
  -4   6   9      735.38      773.36     29.56 o
  -3   6   9      132.03      125.01      5.95 o
  -2   6   9     2306.14     2048.63     59.44 o
  -1   6   9     1236.26     1343.47     32.63 o
   0   6   9     2213.03     2728.69     44.83 o
   1   6   9     1511.64     1726.02     49.07 o
   2   6   9     2269.24     2178.45     72.66 o
   3   6   9      213.43      217.11      7.45 o
   4   6   9      691.68      745.80     22.37 o
   5   6   9      163.14      136.56     22.54 o
   6   6   9      912.34      847.80     50.39 o
   7   6   9      122.10      161.50     18.37 o
   8   6   9      118.68      153.65     48.32 o
  -8   7   9      157.58      109.50     32.50 o
  -7   7   9      360.88      420.87     22.79 o
  -6   7   9        7.04       -3.85     18.97 o
  -5   7   9      854.61      801.27     45.41 o
  -4   7   9      235.80      188.34     17.38 o
  -3   7   9     1775.16     1713.76     43.16 o
  -2   7   9      513.23      637.51     21.56 o
  -1   7   9     1018.66      991.97     19.19 o
   0   7   9     1170.01     1058.05     28.11 o
   1   7   9     1207.26     1255.43     31.24 o
   2   7   9      339.06      485.14     14.20 o
   3   7   9     1881.67     1916.07     56.78 o
   4   7   9      297.82      273.92     16.43 o
   5   7   9      775.30      671.15     49.83 o
   6   7   9        0.53       20.78     18.69 o
   7   7   9      349.06      386.06     35.82 o
   8   7   9      134.34      138.37     32.05 o
  -8   8   9      105.04      110.38     34.70 o
  -7   8   9        7.76       10.26     21.76 o
  -6   8   9      384.88      368.60     37.67 o
  -5   8   9       99.91      103.37     14.18 o
  -4   8   9     2333.40     2231.56     42.08 o
  -3   8   9      623.48      741.09     27.78 o
  -2   8   9      850.24      768.62     21.08 o
  -1   8   9     1018.40     1098.52     22.14 o
   0   8   9      105.16      170.90     11.79 o
   1   8   9     1103.94     1281.60     31.31 o
   2   8   9      660.04      594.27     29.03 o
   3   8   9      468.85      570.42     26.34 o
   4   8   9     2329.11     2394.53     53.05 o
   5   8   9       94.60      149.79     23.57 o
   6   8   9      453.95      455.28     23.79 o
   7   8   9       16.43        9.17     28.58 o
   8   8   9      126.08      128.66     33.33 o
  -8   9   9        2.83        3.63     49.93 o
  -7   9   9      161.66      211.03     27.51 o
  -6   9   9      166.05      199.14     19.27 o
  -5   9   9      739.20      821.71     44.36 o
  -4   9   9     1102.98     1116.95     28.88 o
  -3   9   9      833.11      726.61     26.53 o
  -2   9   9     1727.68     1757.45     49.88 o
  -1   9   9      175.17      273.99     13.22 o
   0   9   9     1794.45     2044.62     36.85 o
   1   9   9       90.99      165.20     12.60 o
   2   9   9     1872.92     1933.84     98.49 o
   3   9   9      675.66      661.50     17.45 o
   4   9   9     1214.51     1361.97     37.28 o
   5   9   9      708.07      781.37     27.22 o
   6   9   9      185.34      218.95     26.75 o
   7   9   9      176.31      235.71     25.08 o
   8   9   9        6.27      -23.24     33.09 o
  -8  10   9       60.14       16.43     49.28 o
  -7  10   9      162.51      252.39     29.57 o
  -6  10   9      319.46      343.15     38.64 o
  -5  10   9       38.54       46.86     15.90 o
  -4  10   9     1854.25     1551.87     33.83 o
  -3  10   9      803.06      781.28     28.90 o
  -2  10   9      740.22      631.80     25.90 o
  -1  10   9     1112.26     1181.15     23.51 o
   0  10   9      738.51      780.44     33.59 o
   1  10   9     1187.86     1232.10     26.50 o
   2  10   9      654.21      579.94     13.92 o
   3  10   9     1020.56     1031.60     62.98 o
   4  10   9     2037.03     1886.32     83.31 o
   5  10   9       25.33       -1.22     23.90 o
   6  10   9      256.89      252.42     34.18 o
   7  10   9      165.80      205.54     26.49 o
   8  10   9       45.06       19.14     32.33 o
  -8  11   9       31.88        3.87     54.11 o
  -7  11   9       98.45       90.34     28.11 o
  -6  11   9       91.64      126.28     38.91 o
  -5  11   9      220.01      215.28     27.97 o
  -4  11   9      206.18      185.47     17.77 o
  -3  11   9      492.31      550.18     28.48 o
  -2  11   9      974.61      814.36     28.11 o
  -1  11   9      300.74      359.21     16.26 o
   0  11   9      278.03      260.85     11.82 o
   1  11   9      335.67      409.15     15.04 o
   2  11   9      904.96      849.68     32.19 o
   3  11   9      451.45      546.90     31.81 o
   4  11   9      250.73      315.07     28.32 o
   5  11   9      367.99      335.89     23.50 o
   6  11   9      100.50      105.87     23.10 o
   7  11   9       99.70       40.88     28.00 o
   8  11   9       49.56       44.55     31.99 o
  -7  12   9       74.29      106.52     27.07 o
  -6  12   9      103.67      115.28     33.89 o
  -5  12   9       89.95      118.11     39.47 o
  -4  12   9      489.08      553.71     31.67 o
  -3  12   9      165.47      165.42     16.88 o
  -2  12   9      815.22      828.76     32.59 o
  -1  12   9     1257.89     1109.72     28.18 o
   0  12   9       25.34       31.39     14.91 o
   1  12   9     1208.70     1100.01     27.84 o
   2  12   9      870.05     1048.34     38.02 o
   3  12   9      139.82      118.66     37.54 o
   4  12   9      603.09      724.70     58.75 o
   5  12   9       82.81      122.33     30.15 o
   6  12   9      115.06      195.43     35.15 o
   7  12   9       44.51       52.87     31.69 o
  -7  13   9      176.09      149.79     43.49 o
  -6  13   9       65.75       85.82     44.35 o
  -5  13   9      495.44      474.19     25.65 o
  -4  13   9      192.91      232.59     20.55 o
  -3  13   9      365.83      322.82     24.83 o
  -2  13   9      197.38      189.95     13.90 o
  -1  13   9      313.08      365.84     16.13 o
   0  13   9     1604.52     1744.60     93.67 o
   1  13   9      276.06      314.01     17.60 o
   2  13   9      145.90      227.83     27.06 o
   3  13   9      387.11      306.30     52.20 o
   4  13   9      152.25      196.69     43.16 o
   5  13   9      442.71      458.30     41.58 o
   6  13   9       57.80       93.01     36.68 o
   7  13   9      217.65      107.27     57.02 o
  -7  14   9      142.70      147.85     55.08 o
  -6  14   9       81.78       89.79     28.17 o
  -5  14   9      100.91      156.43     26.73 o
  -4  14   9      507.50      478.97     32.02 o
  -3  14   9      448.11      382.25     23.65 o
  -2  14   9      154.98      152.11     26.13 o
  -1  14   9      898.61      843.96     23.69 o
   0  14   9       48.13       13.82     37.19 o
   1  14   9      806.37      808.74     27.43 o
   2  14   9      166.87      227.13     23.15 o
   3  14   9      466.21      419.89     28.52 o
   4  14   9      463.51      423.73     32.27 o
   5  14   9       86.06      116.37     24.09 o
   6  14   9       50.03       51.64     35.69 o
   7  14   9      141.86      126.59     57.98 o
  -6  15   9       61.13      115.58     34.14 o
  -5  15   9      163.98      117.72     38.83 o
  -4  15   9      164.20      157.44     29.24 o
  -3  15   9      165.82      164.58     25.58 o
  -2  15   9      577.26      495.97     23.75 o
  -1  15   9      124.23      169.11     21.26 o
   0  15   9      822.62      850.78     30.48 o
   1  15   9      163.55      161.90     22.95 o
   2  15   9      678.80      668.82     55.96 o
   3  15   9      180.85      207.18     29.09 o
   4  15   9      154.36      198.19     29.33 o
   5  15   9      219.61      217.87     30.08 o
   6  15   9       46.60       69.57     52.18 o
  -6  16   9      105.89       10.63     57.01 o
  -5  16   9      113.70      131.95     52.28 o
  -4  16   9       91.61      152.17     31.56 o
  -3  16   9      213.56      214.70     50.15 o
  -2  16   9      150.97      174.05     20.27 o
  -1  16   9      592.06      557.47     28.25 o
   0  16   9      320.44      311.49     24.33 o
   1  16   9      577.18      583.96     29.02 o
   2  16   9      126.32      165.08     36.08 o
   3  16   9      195.87      230.00     33.20 o
   4  16   9      120.38      228.48     36.26 o
   5  16   9      134.89      182.52     29.91 o
   6  16   9       90.69      104.36     56.05 o
  -5  17   9      189.13      165.80     45.24 o
  -4  17   9        5.33       12.12     29.04 o
  -3  17   9      173.61      162.46     31.56 o
  -2  17   9      570.11      515.42     40.86 o
  -1  17   9       92.53       91.61     24.62 o
   0  17   9      856.42      775.17     96.58 o
   1  17   9       94.70      109.33     23.55 o
   2  17   9      472.09      446.62     36.20 o
   3  17   9      139.00      159.99     47.28 o
   4  17   9        9.77       51.27     36.91 o
   5  17   9      207.04      248.19    136.26 o
  -4  18   9       50.69       48.80     46.46 o
  -3  18   9      193.57      146.12     74.41 o
  -2  18   9       49.78      134.31     64.74 o
  -1  18   9      695.20      526.18     33.13 o
   0  18   9       12.08       57.94     35.75 o
   1  18   9      616.44      477.95    109.69 o
   2  18   9       37.74       59.71     33.75 o
   3  18   9      185.48      195.48     54.73 o
   4  18   9       38.11       45.73     75.85 o
  -3  19   9       37.07       78.18     94.21 o
  -2  19   9      180.78      209.72     46.33 o
  -1  19   9        8.00      -38.49     38.49 o
   0  19   9      928.43      857.24     44.74 o
   1  19   9       19.15        7.87     61.07 o
   2  19   9      228.91      128.37     76.83 o
   3  19   9       42.25       71.05     48.50 o
  -2  20   9       46.75      -14.37    112.09 o
  -1  20   9       73.71       41.55     48.31 o
   0  20   9       31.77       30.76     39.06 o
   1  20   9      166.86      215.78    147.85 o
   2  20   9       44.47       92.76     71.50 o
   0   0  10     8536.52     6233.47    109.18 o
   1   0  10      286.85      160.92      8.21 o
   2   0  10      220.76      193.74      8.93 o
   4   0  10       92.16       74.71      7.42 o
   5   0  10      129.69      183.99     13.39 o
   6   0  10      552.98      455.19     17.13 o
   7   0  10       14.14       33.08     14.95 o
   8   0  10      199.53      241.26     35.83 o
   9   0  10       17.58       13.00     46.38 o
  -9   1  10       17.88       25.71     39.35 o
  -8   1  10      168.25      213.01     33.01 o
  -7   1  10      141.28      119.30     15.79 o
  -6   1  10      103.62       95.41     14.47 o
  -5   1  10       31.22       25.61      6.31 o
  -4   1  10      535.96      424.52     11.99 o
  -3   1  10      854.39      864.73     25.07 o
  -2   1  10     4567.50     4582.46    115.92 o
  -1   1  10     1490.61     1540.71     25.44 o
   0   1  10    18588.31    16120.93    212.84 o
   1   1  10     1097.98     1228.14     28.96 o
   2   1  10     3769.59     3945.32    142.05 o
   3   1  10      706.28      763.20     23.79 o
   4   1  10      470.81      364.51     13.26 o
   5   1  10       30.81       25.00      8.69 o
   6   1  10      107.96      132.44      9.58 o
   7   1  10      169.53      194.83     20.92 o
   8   1  10      139.27      117.40     50.45 o
   9   1  10       28.59      -46.38     50.25 o
  -9   2  10       59.06        2.72     38.92 o
  -8   2  10       76.74       50.57     31.05 o
  -7   2  10      299.08      293.51     29.25 o
  -6   2  10      201.11      215.51     16.72 o
  -5   2  10       45.26       44.40     11.16 o
  -4   2  10      284.81      328.32     16.50 o
  -3   2  10     1040.42     1167.38     32.93 o
  -2   2  10     5142.73     5063.46    104.50 o
  -1   2  10     3935.67     3327.09     54.30 o
   0   2  10      228.07      281.48      6.62 o
   1   2  10     4309.10     3974.19     91.41 o
   2   2  10     4968.90     5302.57    135.21 o
   3   2  10     1185.57     1336.48     54.88 o
   4   2  10      354.16      382.22     10.98 o
   5   2  10       39.46       40.18      7.07 o
   6   2  10      171.96      163.67      9.51 o
   7   2  10      272.12      248.84     16.16 o
   8   2  10       68.08       57.60     21.30 o
   9   2  10       92.61       50.25     51.21 o
  -9   3  10       32.26       73.84     81.17 o
  -8   3  10       99.06       41.61     32.36 o
  -7   3  10       47.88       70.28     20.29 o
  -6   3  10      693.27      638.43     30.77 o
  -5   3  10       91.18      116.65     17.56 o
  -4   3  10       19.97       36.65      6.13 o
  -3   3  10      734.18      841.00     40.02 o
  -2   3  10      994.32      904.44     22.57 o
  -1   3  10     1189.19     1188.00     23.49 o
   0   3  10     5388.49     4330.57     56.75 o
   1   3  10     1122.94     1219.04     28.93 o
   2   3  10      997.21     1072.81     34.63 o
   3   3  10      722.03      835.63     17.68 o
   4   3  10       53.24       75.13      8.10 o
   5   3  10       73.32      105.66     19.17 o
   6   3  10      639.66      561.81     20.53 o
   7   3  10       30.01       58.84     17.71 o
   8   3  10      110.64      145.21     25.53 o
   9   3  10       21.77       13.53     49.28 o
  -9   4  10      139.27       94.91     52.18 o
  -8   4  10       50.00       24.93     26.85 o
  -7   4  10      115.19      142.24     16.74 o
  -6   4  10        0.46       20.94     11.53 o
  -5   4  10       27.19       19.11     10.80 o
  -4   4  10     1087.05     1127.39     52.94 o
  -3   4  10      520.60      737.69     39.33 o
  -2   4  10      111.00      138.82      9.04 o
  -1   4  10     4202.25     3987.85     96.33 o
   0   4  10     1057.41     1549.27     36.47 o
   1   4  10     4367.56     4609.47    138.30 o
   2   4  10      161.62      212.36     11.95 o
   3   4  10      741.07     1085.46     29.91 o
   4   4  10      925.50      989.42     31.18 o
   5   4  10       29.27       44.85     11.25 o
   6   4  10        1.06       10.88      8.00 o
   7   4  10      180.55      156.00     16.08 o
   8   4  10       33.53       35.29     27.39 o
   9   4  10      122.63      165.24     63.78 o
  -9   5  10       91.74       63.78     58.94 o
  -8   5  10       15.47        4.01     28.73 o
  -7   5  10      285.70      258.83     19.68 o
  -6   5  10       61.57       66.59     13.67 o
  -5   5  10      205.80      192.65     15.09 o
  -4   5  10      668.69      602.28     28.26 o
  -3   5  10      685.96      596.88     22.80 o
  -2   5  10     2187.67     1980.60     54.25 o
  -1   5  10     2832.58     2782.85     45.91 o
   0   5  10     6835.69     7310.38    110.09 o
   1   5  10     2635.80     2795.88     78.96 o
   2   5  10     2164.28     2176.52     85.99 o
   3   5  10      738.46      671.34     19.10 o
   4   5  10      532.12      527.17     16.00 o
   5   5  10      178.91      177.42     24.29 o
   6   5  10       35.82       34.16     15.05 o
   7   5  10      322.85      316.54     19.09 o
   8   5  10       17.64        2.23     32.26 o
   9   5  10       82.03      128.52     68.61 o
  -9   6  10      152.11      121.76     55.08 o
  -8   6  10       34.35       45.31     36.01 o
  -7   6  10      355.86      356.90     20.38 o
  -6   6  10      159.61      128.14     13.95 o
  -5   6  10      158.56      149.07     13.51 o
  -4   6  10      687.26      573.06     36.31 o
  -3   6  10      800.91      713.57     17.64 o
  -2   6  10      498.47      451.26     11.15 o
  -1   6  10     6025.70     5751.14     91.91 o
   0   6  10       25.88       56.61      7.74 o
   1   6  10     6043.99     6042.91    161.60 o
   2   6  10      613.88      548.16     20.66 o
   3   6  10      729.29      635.95     19.10 o
   4   6  10      555.10      533.82     35.78 o
   5   6  10      178.41      218.97     18.09 o
   6   6  10      131.95       97.74     16.62 o
   7   6  10      367.38      307.40     19.40 o
   8   6  10       22.69       -4.17     48.31 o
  -8   7  10       57.93       87.02     28.48 o
  -7   7  10       32.78       17.35     18.50 o
  -6   7  10      318.39      342.30     27.75 o
  -5   7  10      167.71      232.78     34.80 o
  -4   7  10      696.73      908.73     39.50 o
  -3   7  10     1068.67     1161.39     31.65 o
  -2   7  10     1732.02     1852.08     48.10 o
  -1   7  10      376.38      369.53     10.99 o
   0   7  10     1126.71     1190.40     22.37 o
   1   7  10      556.83      542.68     13.69 o
   2   7  10     1858.58     2146.04     76.79 o
   3   7  10     1146.62     1266.16     47.94 o
   4   7  10      752.48     1039.70     45.51 o
   5   7  10      197.14      235.62     38.22 o
   6   7  10      353.96      413.15     51.88 o
   7   7  10       55.82       72.25     19.69 o
   8   7  10       71.91       76.07     31.92 o
  -8   8  10       32.42       17.41     39.63 o
  -7   8  10       56.16       59.81     24.69 o
  -6   8  10       12.98        6.18     17.45 o
  -5   8  10       10.72       53.67     14.22 o
  -4   8  10      837.35      838.26     32.14 o
  -3   8  10     1178.35     1257.18     44.76 o
  -2   8  10      751.34      691.71     31.25 o
  -1   8  10     5244.60     5007.43     83.00 o
   0   8  10      595.73      708.32     14.90 o
   1   8  10     5411.49     5471.14    151.10 o
   2   8  10      590.94      622.24     21.74 o
   3   8  10     1073.15     1250.29     47.07 o
   4   8  10      855.45      849.95     40.21 o
   5   8  10        8.94       40.96     17.13 o
   6   8  10        2.99       26.64     19.13 o
   7   8  10       44.62       24.09     23.82 o
   8   8  10       33.84       98.67     30.51 o
  -8   9  10        9.32       36.73     46.38 o
  -7   9  10      171.20      162.21     26.08 o
  -6   9  10       15.57       42.43     17.94 o
  -5   9  10       42.66       33.12     14.79 o
  -4   9  10       32.49       49.49     21.72 o
  -3   9  10      609.70      516.35     15.30 o
  -2   9  10      550.60      473.79     20.58 o
  -1   9  10     1016.94      815.32     17.74 o
   0   9  10     5145.21     5115.96     86.57 o
   1   9  10      949.24      825.83     48.89 o
   2   9  10      488.39      460.83     25.41 o
   3   9  10      645.34      528.25     23.94 o
   4   9  10       48.41       90.25     29.70 o
   5   9  10       24.16       21.81     18.67 o
   6   9  10       34.13      112.95     37.63 o
   7   9  10      159.92      164.78     21.17 o
   8   9  10       13.01        7.03     38.43 o
  -7  10  10       81.07      125.22     24.91 o
  -6  10  10      161.07      140.30     19.54 o
  -5  10  10      599.29      619.85     22.18 o
  -4  10  10      975.06     1011.68     58.91 o
  -3  10  10      487.55      598.06     20.14 o
  -2  10  10      531.83      523.41     16.78 o
  -1  10  10     2010.18     1998.68     34.99 o
   0  10  10      751.67      876.56     29.87 o
   1  10  10     1894.92     1985.74     79.34 o
   2  10  10      668.85      728.80     25.01 o
   3  10  10      411.03      551.21     41.84 o
   4  10  10      951.40     1096.12     42.23 o
   5  10  10      626.42      750.46     50.80 o
   6  10  10      134.69      150.74     19.39 o
   7  10  10       85.79       72.17     34.03 o
   8  10  10        5.41      -31.98     38.51 o
  -8  11  10       81.07      126.58     51.21 o
  -7  11  10      183.61      159.41     28.97 o
  -6  11  10      199.06      213.57     26.92 o
  -5  11  10      274.24      282.41     29.69 o
  -4  11  10      114.46      120.61     17.32 o
  -3  11  10      162.08      160.16     17.01 o
  -2  11  10      537.10      533.74     20.10 o
  -1  11  10      526.11      489.18     15.61 o
   0  11  10      722.79      721.67     22.99 o
   1  11  10      545.58      486.49     21.26 o
   2  11  10      636.08      723.77     28.96 o
   3  11  10       87.20       77.29     25.12 o
   4  11  10       83.26       83.89     19.87 o
   5  11  10      263.91      250.64     22.93 o
   6  11  10      187.69      202.81     23.95 o
   7  11  10      207.33      129.13     28.39 o
   8  11  10       84.89        9.66     45.42 o
  -7  12  10       63.10       43.42     24.62 o
  -6  12  10       72.43       46.43     24.80 o
  -5  12  10        8.86       15.57     20.19 o
  -4  12  10      106.90      116.04     21.39 o
  -3  12  10      469.43      422.14     29.18 o
  -2  12  10      158.49      216.79     22.83 o
  -1  12  10      872.12      885.57     23.02 o
   0  12  10       36.58       62.06     11.49 o
   1  12  10     1111.54     1211.41     34.04 o
   2  12  10      279.06      396.94     17.66 o
   3  12  10      383.12      455.77     38.79 o
   4  12  10      146.95      118.14     20.17 o
   5  12  10       15.35       46.83     23.02 o
   6  12  10      118.67       93.59     34.45 o
   7  12  10       68.33       70.19     39.19 o
  -7  13  10       87.41      113.06     53.15 o
  -6  13  10        0.23        8.85     29.98 o
  -5  13  10      118.37      127.60     43.80 o
  -4  13  10      326.21      309.80     23.90 o
  -3  13  10      214.45      195.79     20.92 o
  -2  13  10      307.89      280.42     26.30 o
  -1  13  10      187.69      195.95     15.30 o
   0  13  10       50.03       75.06     12.57 o
   1  13  10      210.88      244.58     23.40 o
   2  13  10      312.15      286.59     21.05 o
   3  13  10      192.22      215.41     25.93 o
   4  13  10      311.75      381.05     26.78 o
   5  13  10       91.16      117.56     27.15 o
   6  13  10        2.53       33.97     39.19 o
   7  13  10       64.80       25.12     60.88 o
  -7  14  10        3.81       -2.90     51.21 o
  -6  14  10      159.75      145.70     29.30 o
  -5  14  10       24.06       50.76     25.38 o
  -4  14  10      319.47      329.84     58.84 o
  -3  14  10       89.01       59.88     18.03 o
  -2  14  10      805.89      641.00     24.48 o
  -1  14  10     1060.68      988.04     41.94 o
   0  14  10       88.01      131.37     26.76 o
   1  14  10     1146.25     1094.24     60.64 o
   2  14  10      840.04      703.06     37.41 o
   3  14  10       88.27      124.19     24.81 o
   4  14  10      336.70      335.16     27.25 o
   5  14  10       21.03      130.48     42.26 o
   6  14  10      157.47      145.01     29.43 o
   7  14  10       12.02      116.91     51.21 o
  -6  15  10       71.30       45.42     53.15 o
  -5  15  10       58.46       44.57     28.50 o
  -4  15  10       64.56       35.89     24.83 o
  -3  15  10      399.27      436.29     31.68 o
  -2  15  10      506.29      463.22     24.06 o
  -1  15  10      177.08      205.34     27.62 o
   0  15  10      524.87      511.97     23.34 o
   1  15  10      167.05      170.40     19.84 o
   2  15  10      511.26      544.71     49.67 o
   3  15  10      324.47      356.52     43.25 o
   4  15  10       65.99       96.67     24.81 o
   5  15  10       80.87      100.82     54.58 o
   6  15  10       54.23       45.41     51.21 o
  -5  16  10       81.70       50.51     31.44 o
  -4  16  10      364.38      365.13     32.75 o
  -3  16  10      135.33      163.15     29.76 o
  -2  16  10       28.77      100.07     22.00 o
  -1  16  10      401.50      365.79     24.33 o
   0  16  10       10.93       59.89     30.82 o
   1  16  10      346.99      395.60     25.96 o
   2  16  10       46.26       49.96     28.87 o
   3  16  10      111.79      107.85     29.92 o
   4  16  10      387.97      397.97     54.27 o
   5  16  10       97.63      101.31     39.69 o
  -5  17  10      131.95      140.06     48.84 o
  -4  17  10       34.81       21.64     65.68 o
  -3  17  10      270.39      235.03     36.94 o
  -2  17  10      130.76      146.14     30.62 o
  -1  17  10       26.02       35.30     34.17 o
   0  17  10      106.37       96.74     24.66 o
   1  17  10       26.23       24.07     25.94 o
   2  17  10      134.63      166.74     33.62 o
   3  17  10      283.44      145.44     36.40 o
   4  17  10       26.02       42.78     43.02 o
   5  17  10      163.83      223.23     64.75 o
  -4  18  10      412.38      324.02    101.97 o
  -3  18  10       28.99      103.46     44.75 o
  -2  18  10      286.07      241.32     45.41 o
  -1  18  10       44.02       86.99     27.20 o
   0  18  10       77.21      103.97     40.22 o
   1  18  10       60.86       64.58     31.49 o
   2  18  10      294.75      236.28     38.67 o
   3  18  10       31.25       56.03     35.51 o
   4  18  10      387.16      295.76     69.59 o
  -3  19  10      401.17      345.76     55.73 o
  -2  19  10       52.91      147.65     54.59 o
  -1  19  10       32.07       45.41     43.73 o
   0  19  10       20.76      106.36     34.83 o
   1  19  10       34.60       39.00     32.20 o
   2  19  10       78.01       86.53     51.96 o
   3  19  10      364.10      307.17     52.57 o
   0  20  10      191.26      244.17     40.53 o
   1  20  10        5.20       82.60     48.16 o
   1   0  11     4506.58     4495.82     64.47 o
   2   0  11      156.72      192.62      8.38 o
   3   0  11     1939.98     2021.94     67.74 o
   4   0  11     2568.66     2781.02     93.79 o
   5   0  11      843.24      696.99     21.25 o
   6   0  11      928.56      936.69     48.22 o
   7   0  11       56.70       38.60     16.76 o
   8   0  11      419.19      493.89     64.28 o
   9   0  11       22.22        4.54     42.02 o
  -9   1  11       20.26      101.60     45.40 o
  -8   1  11       56.70       59.68     52.66 o
  -7   1  11       23.49       28.53     16.33 o
  -6   1  11      102.47      112.97     17.85 o
  -5   1  11      622.46      664.64     19.59 o
  -4   1  11      787.86      779.88     28.22 o
  -3   1  11     2936.99     2917.02     74.31 o
  -2   1  11     1142.45     1145.99     24.00 o
  -1   1  11     3101.21     3105.34     43.00 o
   0   1  11      589.49      554.81      9.04 o
   1   1  11     2833.84     2977.94     50.64 o
   2   1  11     1301.76     1348.35     39.61 o
   3   1  11     3529.97     3480.31     75.09 o
   4   1  11      804.36      780.60     24.31 o
   5   1  11      575.52      596.80     30.27 o
   6   1  11      142.77      146.11     21.92 o
   7   1  11       10.00       24.93     16.01 o
   8   1  11       47.51       39.12     20.46 o
   9   1  11       24.07      -22.22     56.04 o
  -9   2  11        5.73      -36.40     36.40 o
  -8   2  11       32.11       11.86     25.56 o
  -7   2  11       17.88       12.65     16.63 o
  -6   2  11      189.41      221.67     15.35 o
  -5   2  11     1032.02     1092.21     34.11 o
  -4   2  11     1948.60     1763.80     46.59 o
  -3   2  11      974.22     1070.33     39.87 o
  -2   2  11      679.39      557.06     20.93 o
  -1   2  11      548.05      404.29      9.84 o
   0   2  11       28.87       27.42      4.31 o
   1   2  11      681.66      559.91     15.16 o
   2   2  11      579.73      476.42     17.00 o
   3   2  11     1320.24     1489.46     61.93 o
   4   2  11     1963.45     1900.71     50.98 o
   5   2  11     1007.23     1065.69     34.84 o
   6   2  11      219.76      222.01     15.20 o
   7   2  11       32.77       32.86     12.88 o
   8   2  11       18.01       76.47     30.92 o
   9   2  11        7.82      -52.18     52.18 o
  -9   3  11        6.31       47.20     47.69 o
  -8   3  11       65.02       44.68     31.03 o
  -7   3  11       55.16       58.20     14.25 o
  -6   3  11      287.33      287.26     14.44 o
  -5   3  11     1999.31     2150.06    100.37 o
  -4   3  11     1617.96     1732.72     95.06 o
  -3   3  11     2783.64     2617.83     88.37 o
  -2   3  11      730.49      569.69     14.57 o
  -1   3  11      396.18      449.78      9.77 o
   0   3  11      498.16      387.42     10.53 o
   1   3  11      354.85      454.75     12.38 o
   2   3  11      602.04      517.61     15.93 o
   3   3  11     2611.81     2474.14     67.04 o
   4   3  11     1934.81     2131.49     57.17 o
   5   3  11     2170.67     2415.75    108.37 o
   6   3  11      356.76      329.50     17.19 o
   7   3  11       51.89       65.16     17.15 o
   8   3  11       71.02       76.76     25.61 o
   9   3  11        4.92       74.88     43.04 o
  -9   4  11       31.62      -13.53     59.91 o
  -8   4  11       32.60       61.60     34.22 o
  -7   4  11       81.07       69.29     18.41 o
  -6   4  11      596.32      562.90     27.77 o
  -5   4  11      593.49      591.12     34.68 o
  -4   4  11      373.07      333.52     12.25 o
  -3   4  11      869.86      813.58     37.79 o
  -2   4  11     1800.30     1805.64     43.35 o
  -1   4  11     1013.83      921.48     19.33 o
   0   4  11      740.81      577.08     17.91 o
   1   4  11      980.60      940.62     26.23 o
   2   4  11     1325.86     1571.78     52.80 o
   3   4  11      633.40      629.80     29.37 o
   4   4  11      259.48      232.72     13.04 o
   5   4  11      547.45      504.74     22.44 o
   6   4  11      564.06      487.16     34.07 o
   7   4  11       88.91       99.68     22.63 o
   8   4  11       36.07       34.65     33.87 o
   9   4  11       36.02       45.41     65.71 o
  -9   5  11       37.84       33.82     67.64 o
  -8   5  11       42.75       68.49     38.74 o
  -7   5  11      230.84      224.28     29.45 o
  -6   5  11      218.56      173.43     15.99 o
  -5   5  11      434.85      460.11     18.48 o
  -4   5  11      114.10       89.72     10.35 o
  -3   5  11      526.40      697.63     28.67 o
  -2   5  11     1324.48     1263.11     30.23 o
  -1   5  11      104.90      160.98      7.37 o
   0   5  11      472.24      458.07     11.11 o
   1   5  11      140.79      175.54      8.32 o
   2   5  11     1376.19     1436.04     39.07 o
   3   5  11      473.77      751.74     22.08 o
   4   5  11      153.81      132.24      9.05 o
   5   5  11      572.17      536.70     30.84 o
   6   5  11      210.21      140.93     17.24 o
   7   5  11      214.05      226.02     20.09 o
   8   5  11       26.88      -10.13     34.32 o
   9   5  11       41.51       42.52     67.64 o
  -9   6  11        6.73       -0.97     68.60 o
  -8   6  11       30.71       52.77     26.99 o
  -7   6  11      233.56      258.58     27.98 o
  -6   6  11       39.64       13.63     14.48 o
  -5   6  11      528.39      603.56     33.35 o
  -4   6  11     1006.07      753.46     38.04 o
  -3   6  11      722.08      651.99     40.11 o
  -2   6  11      289.90      244.50      9.74 o
  -1   6  11     1204.27     1295.85     23.43 o
   0   6  11      711.69      836.88     16.84 o
   1   6  11     1059.65     1227.84     37.23 o
   2   6  11      347.44      331.55     14.66 o
   3   6  11      443.03      418.59     20.61 o
   4   6  11     1036.64      845.84     29.88 o
   5   6  11      497.61      572.65     22.41 o
   6   6  11       79.93      105.38     19.67 o
   7   6  11      288.62      278.17     23.70 o
   8   6  11       49.12       12.84     39.42 o
   9   6  11       11.39       57.01     58.94 o
  -8   7  11      134.40      112.60     43.84 o
  -7   7  11      259.02      241.65     37.53 o
  -6   7  11      364.08      410.41     29.94 o
  -5   7  11      864.85      819.98     43.60 o
  -4   7  11      982.55     1007.70     36.77 o
  -3   7  11     2009.18     1776.84     44.19 o
  -2   7  11     1380.18     1070.19     25.20 o
  -1   7  11      654.52      678.95     17.71 o
   0   7  11      330.54      392.83     15.65 o
   1   7  11      730.05      798.61     31.22 o
   2   7  11     1103.16      914.95     34.96 o
   3   7  11     2266.51     2162.02     76.63 o
   4   7  11      876.30     1018.47     29.86 o
   5   7  11      640.98      691.05     25.90 o
   6   7  11      350.66      398.23     26.23 o
   7   7  11      279.67      259.71     35.15 o
   8   7  11      111.91      137.37     39.76 o
  -8   8  11       33.37       46.98     35.90 o
  -7   8  11       65.27       97.04     21.46 o
  -6   8  11      386.90      460.73     33.34 o
  -5   8  11      190.64      136.91     19.49 o
  -4   8  11      388.03      445.40     27.21 o
  -3   8  11     1943.12     1654.68     36.68 o
  -2   8  11     2772.17     2664.29     53.45 o
  -1   8  11       84.31       91.32     15.24 o
   0   8  11     1589.03     1575.45     30.60 o
   1   8  11       58.57       67.82      7.42 o
   2   8  11     2557.75     2645.79    105.45 o
   3   8  11     1974.44     1914.23     37.71 o
   4   8  11      344.40      494.41     42.41 o
   5   8  11      222.02      245.14     24.27 o
   6   8  11      355.10      410.02     28.94 o
   7   8  11       32.63        1.37     23.15 o
   8   8  11       22.44       70.46     33.65 o
  -8   9  11       26.35       46.38     70.54 o
  -7   9  11       69.20       78.36     25.55 o
  -6   9  11       86.28      102.36     26.62 o
  -5   9  11      218.57      220.02     21.33 o
  -4   9  11      621.06      541.07     39.60 o
  -3   9  11       16.60       27.27      8.42 o
  -2   9  11     1045.42      887.05     23.73 o
  -1   9  11      779.52      833.73     25.27 o
   0   9  11       39.91      101.74     10.36 o
   1   9  11      557.80      648.76     24.23 o
   2   9  11     1190.63     1146.50     28.24 o
   3   9  11        7.02       13.63      9.13 o
   4   9  11      713.89      707.34     33.91 o
   5   9  11      186.63      185.58     30.97 o
   6   9  11       54.88       86.84     27.75 o
   7   9  11       61.34       87.49     22.87 o
   8   9  11       15.53      -16.13     40.98 o
  -7  10  11       79.33      130.54     26.60 o
  -6  10  11      596.54      611.68     27.14 o
  -5  10  11      134.58      150.67     18.07 o
  -4  10  11     1426.52     1565.78     46.45 o
  -3  10  11     1160.85     1080.19     24.04 o
  -2  10  11      555.34      551.14     33.51 o
  -1  10  11     2383.34     2423.05     43.31 o
   0  10  11       65.65      122.93     10.86 o
   1  10  11     2395.75     2481.83     48.36 o
   2  10  11      481.46      528.08     26.62 o
   3  10  11      936.79     1065.79     50.67 o
   4  10  11     1610.80     2021.01     50.71 o
   5  10  11      172.42      244.43     22.36 o
   6  10  11      593.44      587.84     37.68 o
   7  10  11       86.51       37.85     39.75 o
   8  10  11       21.14       39.57     38.01 o
  -8  11  11       46.22       -9.66     54.11 o
  -7  11  11       16.34       37.88     36.54 o
  -6  11  11      217.65      234.24     40.17 o
  -5  11  11      130.47      143.83     18.33 o
  -4  11  11      588.23      672.99     23.79 o
  -3  11  11      889.89      691.73     46.81 o
  -2  11  11      192.75      178.19     11.06 o
  -1  11  11      325.45      390.40     21.88 o
   0  11  11     1149.31     1026.62     30.14 o
   1  11  11      341.44      443.19     20.89 o
   2  11  11      194.14      230.35     17.84 o
   3  11  11      770.94      639.36     47.40 o
   4  11  11      435.29      440.96     28.98 o
   5  11  11      123.18      178.62     21.97 o
   6  11  11      218.67      260.89     29.29 o
   7  11  11        6.18       45.15     34.31 o
   8  11  11       64.56      131.41     57.01 o
  -7  12  11       64.20       77.78     38.60 o
  -6  12  11       74.36      113.68     25.31 o
  -5  12  11      190.02      230.36     27.20 o
  -4  12  11      469.54      382.88     20.70 o
  -3  12  11      292.68      265.75     49.67 o
  -2  12  11     1857.35     1740.93     56.56 o
  -1  12  11     1964.24     1996.32     47.06 o
   0  12  11      287.00      300.51     14.19 o
   1  12  11     1978.29     2188.19     51.95 o
   2  12  11     1768.31     1827.36     99.77 o
   3  12  11      323.91      343.06     23.00 o
   4  12  11      425.80      434.44     35.90 o
   5  12  11      170.90      224.99     25.70 o
   6  12  11       42.08       75.42     25.56 o
   7  12  11       47.64       30.12     32.17 o
  -7  13  11       73.89      143.98     55.08 o
  -6  13  11       80.20       61.80     27.69 o
  -5  13  11       25.45        2.54     22.45 o
  -4  13  11      169.18      141.74     20.56 o
  -3  13  11      128.76      148.67     18.15 o
  -2  13  11      141.08      111.24     12.97 o
  -1  13  11      254.01      219.56     17.22 o
   0  13  11       25.53       17.03     13.65 o
   1  13  11      317.54      309.74     32.43 o
   2  13  11      247.96      197.44     17.01 o
   3  13  11      222.79      248.29     22.39 o
   4  13  11      174.22      198.84     25.20 o
   5  13  11        6.59       12.83     22.31 o
   6  13  11       91.68      142.03     42.96 o
   7  13  11      100.65      119.82     60.88 o
  -6  14  11       28.25       43.69     32.41 o
  -5  14  11       93.23       36.93     27.89 o
  -4  14  11      199.65      235.13     21.20 o
  -3  14  11      346.65      342.21     31.39 o
  -2  14  11      337.40      304.41     19.05 o
  -1  14  11      363.27      366.53     16.98 o
   0  14  11       21.82       23.48     18.52 o
   1  14  11      303.91      346.69     21.56 o
   2  14  11      358.18      334.92     24.42 o
   3  14  11      338.85      353.89     25.47 o
   4  14  11      212.11      291.79     43.92 o
   5  14  11       65.66       81.62     50.90 o
   6  14  11       29.24       82.23     32.93 o
  -6  15  11       19.10       26.09     50.24 o
  -5  15  11      424.83      477.76     41.16 o
  -4  15  11      110.46      200.62     41.84 o
  -3  15  11      314.46      340.73     40.11 o
  -2  15  11      273.81      249.51     28.65 o
  -1  15  11      476.33      472.36     28.94 o
   0  15  11      769.02      663.37     33.94 o
   1  15  11      449.45      393.48     36.14 o
   2  15  11      280.85      341.89     34.67 o
   3  15  11      279.54      282.09     33.45 o
   4  15  11      124.33      211.71     30.57 o
   5  15  11      426.34      403.56     31.32 o
   6  15  11       14.27      -16.43     53.14 o
  -5  16  11       26.15        1.66     41.23 o
  -4  16  11       74.55       84.69     47.68 o
  -3  16  11       87.33       92.59     30.25 o
  -2  16  11      230.32      230.85     23.86 o
  -1  16  11      644.49      546.12     57.35 o
   0  16  11      284.06      288.24     38.63 o
   1  16  11      645.99      566.25     41.45 o
   2  16  11      209.99      160.02     49.33 o
   3  16  11       73.09       66.43     35.93 o
   4  16  11       43.39       93.28     27.47 o
   5  16  11       28.69      -47.71     72.47 o
  -5  17  11       65.25       85.65     47.35 o
  -4  17  11       38.27       -7.29     56.53 o
  -3  17  11      117.91      139.11     32.02 o
  -2  17  11      191.09      125.01     26.74 o
  -1  17  11       88.69       81.38     23.85 o
   0  17  11      335.54      334.65     26.16 o
   1  17  11      103.72       76.43     45.08 o
   2  17  11      151.52      139.42     51.54 o
   3  17  11      118.08      176.56     59.48 o
   4  17  11       39.51       78.84     28.02 o
   5  17  11       87.40      112.09     69.57 o
  -4  18  11       59.00       94.34     48.82 o
  -3  18  11       63.53       76.92     45.93 o
  -2  18  11       98.32      109.58     45.81 o
  -1  18  11      135.46       77.34     28.19 o
   0  18  11      368.89      420.77     38.29 o
   1  18  11      106.69      105.97     43.81 o
   2  18  11      123.78      182.54     38.26 o
   3  18  11       64.39       65.25     54.82 o
   4  18  11       53.42       73.78    104.36 o
  -3  19  11       43.62      -67.64     67.64 o
  -2  19  11      105.81      151.24     46.09 o
  -1  19  11      309.54      257.07     39.64 o
   0  19  11      663.81      615.59     43.58 o
   1  19  11      311.73      274.76     41.09 o
   2  19  11      132.74       37.81     42.30 o
   3  19  11       65.01      -53.83     57.01 o
  -1  20  11      100.88      107.26     71.51 o
   0  20  11       85.21       82.53     40.34 o
   1  20  11      208.02      202.82     46.43 o
   0   0  12      348.34      335.39     12.20 o
   1   0  12      310.40      342.70     13.35 o
   2   0  12     1374.65     1246.47     32.26 o
   3   0  12        5.69       18.83      7.18 o
   4   0  12      246.52      153.59     10.10 o
   5   0  12        7.07        8.97      7.11 o
   6   0  12       18.13       15.03      9.89 o
   7   0  12      122.37      130.92     18.34 o
   8   0  12      113.93      169.06     28.82 o
   9   0  12       24.82       28.31     59.42 o
  -9   1  12       92.75      125.39     45.13 o
  -8   1  12      135.75      137.95     33.77 o
  -7   1  12      212.29      214.17     26.51 o
  -6   1  12       34.64       23.49     12.03 o
  -5   1  12        1.79       11.37      8.16 o
  -4   1  12      780.64      851.95     24.38 o
  -3   1  12      982.65      979.76     23.24 o
  -2   1  12     7923.40     7549.03    156.97 o
  -1   1  12     8809.35     7885.95    133.29 o
   0   1  12     1651.85     1289.73     19.85 o
   1   1  12     8467.59     7787.29    120.73 o
   2   1  12     7731.59     7907.45    245.28 o
   3   1  12      837.06      817.49     26.97 o
   4   1  12      809.16      886.97     54.71 o
   5   1  12        2.56        5.20      8.60 o
   6   1  12       27.77       20.94      9.34 o
   7   1  12      187.65      197.61     15.34 o
   8   1  12      120.65      101.65     21.71 o
   9   1  12       67.93       98.56     54.11 o
  -9   2  12       43.25       92.16     43.03 o
  -8   2  12       81.57      121.15     29.36 o
  -7   2  12       71.60       58.43     18.58 o
  -6   2  12       21.82       32.35     17.73 o
  -5   2  12       33.72       76.14     10.56 o
  -4   2  12       46.86       56.79      7.50 o
  -3   2  12     1000.99      900.20     32.83 o
  -2   2  12      861.75      647.48     17.94 o
  -1   2  12     1581.91     1387.28     22.36 o
   0   2  12     4830.59     4459.20     76.79 o
   1   2  12     1568.98     1476.65     26.88 o
   2   2  12      594.95      455.05     20.16 o
   3   2  12      835.08      795.05     23.21 o
   4   2  12       86.32       85.73     14.77 o
   5   2  12       28.26       39.63     12.53 o
   6   2  12       39.92       46.15     15.31 o
   7   2  12       50.78       55.92     14.32 o
   8   2  12       88.28       76.49     24.31 o
   9   2  12       52.57       60.88     58.94 o
  -9   3  12       37.68       22.82     40.24 o
  -8   3  12       75.91       75.89     29.45 o
  -7   3  12       85.49      120.93     15.67 o
  -6   3  12      155.33      166.65     13.72 o
  -5   3  12      345.28      404.85     29.02 o
  -4   3  12      192.76      188.05     20.17 o
  -3   3  12      841.24      800.79     43.35 o
  -2   3  12     2021.54     1809.08     33.55 o
  -1   3  12     4928.60     4282.63     63.79 o
   0   3  12     4443.02     4501.93     65.40 o
   1   3  12     5231.90     4934.83     99.96 o
   2   3  12     1772.85     1681.43     51.23 o
   3   3  12      603.43      584.12     27.97 o
   4   3  12      177.99      209.26     19.87 o
   5   3  12      323.84      345.94     14.96 o
   6   3  12      113.87      136.93     13.11 o
   7   3  12       96.81      124.06     18.30 o
   8   3  12       70.71       59.96     25.35 o
   9   3  12       56.53       20.70     69.09 o
  -8   4  12      144.60       95.30     33.17 o
  -7   4  12       23.07       27.38     18.50 o
  -6   4  12       87.01       84.00     15.77 o
  -5   4  12      183.90      199.71     14.95 o
  -4   4  12       78.48       84.84     17.95 o
  -3   4  12      173.34      231.03     11.31 o
  -2   4  12     3429.14     3139.73     80.31 o
  -1   4  12     1794.57     1517.93     33.19 o
   0   4  12     1766.87     1446.67     26.32 o
   1   4  12     2056.13     1883.01     37.65 o
   2   4  12     3875.24     3945.39    116.20 o
   3   4  12      182.98      212.52     17.94 o
   4   4  12      121.32      112.68     13.92 o
   5   4  12      213.62      235.00     21.08 o
   6   4  12       76.55       35.17     13.59 o
   7   4  12       20.91       25.04     26.80 o
   8   4  12      129.96       36.57     42.04 o
   9   4  12       78.68       57.01     60.88 o
  -9   5  12       79.12      109.19     64.74 o
  -8   5  12        7.96      -28.91     29.99 o
  -7   5  12       51.64       17.62     24.97 o
  -6   5  12      139.73      172.56     20.94 o
  -5   5  12       20.54       -2.91     19.81 o
  -4   5  12      138.48      174.82     13.62 o
  -3   5  12     1412.97     1324.48     56.50 o
  -2   5  12     1071.90      897.18     23.78 o
  -1   5  12      776.18      704.75     20.34 o
   0   5  12     2849.89     2555.60     42.35 o
   1   5  12      704.65      639.50     23.76 o
   2   5  12      924.88      892.94     32.34 o
   3   5  12     1367.94     1397.31     35.21 o
   4   5  12      152.27      200.72     17.17 o
   5   5  12       27.52       79.12     15.54 o
   6   5  12      155.36      150.75     31.94 o
   7   5  12       43.10       21.25     18.97 o
   8   5  12       14.15       64.61     78.75 o
  -8   6  12       93.62       56.47     58.21 o
  -7   6  12      163.55      176.38     21.29 o
  -6   6  12       76.99       96.63     15.36 o
  -5   6  12      365.34      457.13     40.77 o
  -4   6  12      199.48      160.25     14.96 o
  -3   6  12     1421.34     1400.94     26.24 o
  -2   6  12     2636.18     2572.96     78.98 o
  -1   6  12     2457.18     2321.18     50.78 o
   0   6  12     4054.93     4329.49     69.60 o
   1   6  12     2539.84     2535.84     42.28 o
   2   6  12     2464.39     2553.17     80.18 o
   3   6  12     1373.46     1475.05     48.54 o
   4   6  12      173.72      188.75     21.06 o
   5   6  12      293.44      399.69     19.91 o
   6   6  12       95.87      110.95     29.57 o
   7   6  12      212.86      222.02     36.41 o
   8   6  12       72.68       43.05     42.46 o
  -8   7  12       74.57      125.13     47.71 o
  -7   7  12       28.78       71.58     19.12 o
  -6   7  12       83.41       70.29     15.57 o
  -5   7  12      262.62      257.40     29.16 o
  -4   7  12      785.37      675.66     23.31 o
  -3   7  12       11.80       18.33     12.10 o
  -2   7  12     1035.48      882.03     23.59 o
  -1   7  12     3369.22     3342.16     63.92 o
   0   7  12      928.84      875.64     23.30 o
   1   7  12     3586.84     3772.05     64.45 o
   2   7  12      926.33      788.65     38.95 o
   3   7  12        3.22       27.11      6.40 o
   4   7  12      753.87      694.90     43.14 o
   5   7  12      282.06      251.36     19.30 o
   6   7  12       94.49       82.33     24.05 o
   7   7  12       51.27       86.87     20.70 o
   8   7  12       53.73      -11.68     56.04 o
  -8   8  12       19.97       39.35     33.16 o
  -7   8  12      139.94      170.05     23.91 o
  -6   8  12       17.79       32.58     25.58 o
  -5   8  12      116.59      192.55     16.52 o
  -4   8  12      194.94      145.78     31.39 o
  -3   8  12     1487.58     1417.43     52.21 o
  -2   8  12     1737.68     1667.07     33.60 o
  -1   8  12     1839.47     1874.48     31.23 o
   0   8  12     1554.06     1634.51     30.31 o
   1   8  12     2165.09     2315.11     56.26 o
   2   8  12     1530.02     1396.81     62.36 o
   3   8  12     1420.64     1524.97     48.98 o
   4   8  12      290.01      229.75     22.52 o
   5   8  12      150.52      251.66     29.43 o
   6   8  12        8.94       63.73     33.70 o
   7   8  12      107.32       68.39     27.15 o
   8   8  12       14.56      -29.92     53.63 o
  -8   9  12       49.17       -4.83     68.61 o
  -7   9  12      206.07      195.55     37.62 o
  -6   9  12      133.65      106.36     20.01 o
  -5   9  12       86.22       84.34     16.65 o
  -4   9  12      479.43      449.85     17.97 o
  -3   9  12     1020.19     1026.54     21.26 o
  -2   9  12      553.17      569.09     16.26 o
  -1   9  12      789.09      863.19     21.07 o
   0   9  12     2928.76     3091.79     56.79 o
   1   9  12      451.09      559.62     24.28 o
   2   9  12      368.32      441.34     22.34 o
   3   9  12     1174.46     1232.71     54.86 o
   4   9  12      565.28      580.85     37.96 o
   5   9  12      119.36       50.84     17.62 o
   6   9  12       99.03       64.81     22.13 o
   7   9  12      206.05      224.97     25.08 o
   8   9  12       55.92       47.91     45.40 o
  -7  10  12       35.80       45.31     24.46 o
  -6  10  12      114.74      128.33     21.56 o
  -5  10  12      362.59      346.16     35.80 o
  -4  10  12      857.77      787.22     30.18 o
  -3  10  12      246.87      285.44     15.92 o
  -2  10  12      326.24      279.61     14.33 o
  -1  10  12      867.37      775.11     24.75 o
   0  10  12      577.48      536.16     20.10 o
   1  10  12      777.48      703.44     19.43 o
   2  10  12      238.64      221.88     14.05 o
   3  10  12      212.81      311.49     19.61 o
   4  10  12      845.92      850.82     28.82 o
   5  10  12      389.80      351.98     27.47 o
   6  10  12      112.66      128.03     22.37 o
   7  10  12       55.58      114.72     29.29 o
   8  10  12       66.37      113.38     62.33 o
  -7  11  12       32.61       38.56     25.97 o
  -6  11  12      117.49      134.43     38.08 o
  -5  11  12      401.72      445.36     25.12 o
  -4  11  12      445.46      444.33     25.55 o
  -3  11  12       41.99       34.73     12.84 o
  -2  11  12      809.56      716.86     29.79 o
  -1  11  12     1670.01     1860.57     42.70 o
   0  11  12      129.34      155.34     12.44 o
   1  11  12     1916.35     2197.98     60.15 o
   2  11  12      878.80      882.21     22.92 o
   3  11  12        7.76       10.55     13.98 o
   4  11  12      413.88      442.86     23.39 o
   5  11  12      433.19      440.06     26.33 o
   6  11  12      111.15      105.78     28.83 o
   7  11  12       50.54       62.59     36.26 o
  -7  12  12      117.84      -15.46     43.48 o
  -6  12  12       39.55        6.07     32.36 o
  -5  12  12       26.48       93.84     41.00 o
  -4  12  12      183.61      124.46     17.70 o
  -3  12  12      251.77      166.51     13.49 o
  -2  12  12      152.12      140.13     10.85 o
  -1  12  12     1140.80     1159.26     31.86 o
   0  12  12      992.80     1032.87     28.03 o
   1  12  12     1365.37     1443.14     63.16 o
   2  12  12      212.65      202.35     19.46 o
   3  12  12      280.06      254.89     22.39 o
   4  12  12       99.38       81.80     23.11 o
   5  12  12       57.01       90.70     23.72 o
   6  12  12       21.34       39.23     25.47 o
   7  12  12      139.84      203.66     41.11 o
  -7  13  12       31.19        7.73     50.25 o
  -6  13  12       18.87       22.62     40.45 o
  -5  13  12      139.27      147.74     22.82 o
  -4  13  12      234.21      180.58     26.20 o
  -3  13  12      388.84      368.58     21.49 o
  -2  13  12      146.61      154.45     16.00 o
  -1  13  12      813.18      783.04     25.36 o
   0  13  12       63.80       52.16     11.27 o
   1  13  12      645.68      615.42     19.39 o
   2  13  12      121.00      135.74     18.99 o
   3  13  12      365.13      424.84     26.44 o
   4  13  12      213.71      217.91     33.07 o
   5  13  12      107.75      108.12     46.45 o
   6  13  12       12.60       -2.90     27.83 o
   7  13  12       17.88       12.56     52.18 o
  -6  14  12      107.46       99.84     90.83 o
  -5  14  12      298.32      326.67     31.11 o
  -4  14  12      201.16      214.64     23.57 o
  -3  14  12      263.55      241.24     21.73 o
  -2  14  12     1020.99     1069.83     31.77 o
  -1  14  12      294.02      283.21     15.17 o
   0  14  12      747.69      769.94     23.11 o
   1  14  12      279.11      273.76     35.62 o
   2  14  12      978.68     1052.77     32.88 o
   3  14  12      212.89      295.34     35.85 o
   4  14  12      229.06      241.75     53.95 o
   5  14  12      268.86      208.02     30.54 o
   6  14  12       87.32      154.61     63.78 o
  -6  15  12       72.74       60.88     55.08 o
  -5  15  12       41.28      104.36     27.66 o
  -4  15  12      203.51      189.79     35.01 o
  -3  15  12      389.57      419.33     26.79 o
  -2  15  12      217.39      213.86     25.74 o
  -1  15  12      392.13      372.96     37.13 o
   0  15  12      292.90      323.51     21.75 o
   1  15  12      404.01      408.33     26.14 o
   2  15  12      211.91      249.55     37.33 o
   3  15  12      452.39      520.07     32.65 o
   4  15  12      211.90      261.90     35.15 o
   5  15  12       63.52       61.11     33.75 o
   6  15  12       42.10      120.78     66.67 o
  -5  16  12      131.63       99.02     45.25 o
  -4  16  12       82.87       80.31     29.01 o
  -3  16  12      331.52      292.29     31.52 o
  -2  16  12       79.95       59.57     39.71 o
  -1  16  12      309.41      309.09     29.07 o
   0  16  12      323.12      377.01     21.22 o
   1  16  12      292.92      282.54     28.93 o
   2  16  12      107.67      151.97     40.30 o
   3  16  12      324.17      384.12     37.53 o
   4  16  12       88.40      107.51     38.22 o
   5  16  12      138.77      189.46     48.80 o
  -4  17  12       45.49       10.63    135.28 o
  -3  17  12      185.06      216.44     43.72 o
  -2  17  12      101.40      123.76     26.56 o
  -1  17  12      167.52      163.55     27.41 o
   0  17  12       69.83       36.27     25.01 o
   1  17  12      149.90      193.49     23.46 o
   2  17  12      118.54      169.10     29.85 o
   3  17  12      154.96      185.72     58.44 o
   4  17  12       47.94      -53.60     70.54 o
  -4  18  12      114.54       62.81     44.45 o
  -3  18  12       78.82       49.23     41.98 o
  -2  18  12      204.40      218.46     45.10 o
  -1  18  12        0.13      -18.49     27.89 o
   0  18  12      215.10      186.03     30.28 o
   1  18  12        4.28       34.36     31.80 o
   2  18  12      203.26      275.12     34.92 o
   3  18  12       88.86      100.43     42.58 o
   4  18  12      103.79       95.84     47.73 o
  -2  19  12       48.76      -36.72     79.23 o
  -1  19  12       22.33       28.99     56.04 o
   0  19  12       20.50       34.94     58.80 o
   1  19  12       25.61       29.92     32.30 o
   2  19  12       42.44       31.93     54.09 o
   1   0  13      722.08      483.82      9.88 o
   2   0  13       38.73       12.98      4.83 o
   3   0  13      903.05      822.34     24.41 o
   4   0  13      224.52      137.87     12.20 o
   5   0  13      569.81      680.76     18.82 o
   6   0  13       24.66       21.34     10.29 o
   7   0  13      810.70      761.98     51.08 o
   8   0  13       91.73       64.89     26.68 o
   9   0  13      138.28      218.93     80.21 o
  -9   1  13        4.91       90.26     44.03 o
  -8   1  13        1.34       22.71     28.57 o
  -7   1  13       10.11       32.13     17.53 o
  -6   1  13      321.27      329.66     20.30 o
  -5   1  13      246.26      240.57     14.39 o
  -4   1  13     1305.40     1237.05     33.39 o
  -3   1  13      421.44      344.34     12.76 o
  -2   1  13     1020.67      799.91     15.94 o
  -1   1  13     3398.68     3002.61     57.81 o
   0   1  13      743.76      897.06     19.16 o
   1   1  13     3485.17     3161.85     49.72 o
   2   1  13      934.86      734.91     25.50 o
   3   1  13      523.05      433.35     21.85 o
   4   1  13     1372.19     1448.67     67.52 o
   5   1  13      245.53      239.74      9.75 o
   6   1  13      269.59      227.44     13.57 o
   7   1  13        6.88       12.07     15.99 o
   8   1  13        6.29       15.66     22.07 o
   9   1  13        4.92       39.73     40.39 o
  -9   2  13        0.56       40.95     42.90 o
  -8   2  13       18.95       43.90     28.05 o
  -7   2  13      124.03      139.47     16.45 o
  -6   2  13      371.50      298.70     20.88 o
  -5   2  13     1870.07     1763.47     65.17 o
  -4   2  13      462.09      415.15     19.17 o
  -3   2  13      673.35      500.42     11.84 o
  -2   2  13     1444.15     1399.86     23.06 o
  -1   2  13       68.57       50.03      5.00 o
   0   2  13     1657.61     1593.29     25.13 o
   1   2  13       65.04       66.63      7.67 o
   2   2  13     1256.75     1284.78     33.37 o
   3   2  13      924.65      763.17     28.12 o
   4   2  13      518.79      473.03     22.08 o
   5   2  13     1718.50     1476.81     38.68 o
   6   2  13      378.28      311.51     19.60 o
   7   2  13      121.60      129.86     22.67 o
   8   2  13       12.86      -10.19     23.15 o
   9   2  13        1.74      -33.82     60.87 o
  -8   3  13       26.48       29.02     37.97 o
  -7   3  13        7.74       12.47     13.55 o
  -6   3  13      450.09      468.35     22.33 o
  -5   3  13     1453.29     1433.50     54.48 o
  -4   3  13     1574.04     1471.09     52.44 o
  -3   3  13      319.44      273.18     13.17 o
  -2   3  13     1087.83     1083.44     31.95 o
  -1   3  13     1122.88     1025.65     17.70 o
   0   3  13     1790.31     1900.56     31.77 o
   1   3  13      985.64      925.98     19.05 o
   2   3  13      942.04     1067.69     48.44 o
   3   3  13      230.49      218.64      9.65 o
   4   3  13     1559.67     1529.70     47.91 o
   5   3  13     1397.99     1376.92     56.88 o
   6   3  13      541.54      561.40     18.74 o
   7   3  13       11.27       42.59     16.88 o
   8   3  13       26.59      -19.60     23.34 o
   9   3  13        2.71      126.22     46.38 o
  -8   4  13        8.44       35.57     31.71 o
  -7   4  13       39.31       11.58     19.27 o
  -6   4  13      268.98      305.59     24.13 o
  -5   4  13      426.71      449.73     37.72 o
  -4   4  13      336.16      384.90     17.30 o
  -3   4  13      636.70      657.88     36.40 o
  -2   4  13      547.39      459.94     12.39 o
  -1   4  13      732.86      709.16     13.62 o
   0   4  13      236.17      269.03      9.41 o
   1   4  13      821.72      819.58     21.50 o
   2   4  13      678.82      632.63     26.18 o
   3   4  13      543.23      609.81     17.68 o
   4   4  13      517.64      588.71     32.28 o
   5   4  13      384.73      434.26     45.76 o
   6   4  13      318.02      339.55     26.16 o
   7   4  13       46.74       77.58     18.23 o
   8   4  13       11.78       70.47     38.17 o
   9   4  13       34.10      328.53     73.44 o
  -9   5  13       68.46      132.38     73.44 o
  -8   5  13       85.31      119.73     31.98 o
  -7   5  13       76.74       88.40     20.40 o
  -6   5  13      444.88      499.48     77.72 o
  -5   5  13      126.97      133.94     15.20 o
  -4   5  13     1619.99     1499.17     75.28 o
  -3   5  13      546.39      383.52     11.56 o
  -2   5  13     1225.66      993.26     21.96 o
  -1   5  13      481.83      486.79     18.65 o
   0   5  13       83.41       59.57      6.83 o
   1   5  13      465.96      456.12     11.91 o
   2   5  13      953.00      826.22     18.97 o
   3   5  13      513.53      373.91     18.48 o
   4   5  13     1591.86     1638.04     75.74 o
   5   5  13       94.65       70.06     13.84 o
   6   5  13      437.36      411.73     29.86 o
   7   5  13       81.90       63.69     34.37 o
   8   5  13       68.13       56.37     35.19 o
  -8   6  13       12.50      -26.62     29.21 o
  -7   6  13       85.00      100.44     21.45 o
  -6   6  13        7.55       31.20     15.53 o
  -5   6  13      667.48      608.64     38.40 o
  -4   6  13     2230.53     2369.52     81.95 o
  -3   6  13      967.71      852.13     18.95 o
  -2   6  13     1252.74     1348.82     40.16 o
  -1   6  13      854.88      767.01     16.09 o
   0   6  13      306.46      309.74     11.63 o
   1   6  13      692.42      619.75     17.11 o
   2   6  13     1243.43     1481.41     36.83 o
   3   6  13     1175.52     1170.47     92.37 o
   4   6  13     2245.05     2594.67     92.86 o
   5   6  13      602.56      595.34     28.05 o
   6   6  13       19.84       17.15     18.69 o
   7   6  13       97.61      100.81     36.82 o
   8   6  13       18.87      105.76     42.29 o
  -8   7  13      121.17      112.83     34.01 o
  -7   7  13      154.64      174.26     40.31 o
  -6   7  13      440.80      451.47     36.44 o
  -5   7  13      225.22      235.62     20.23 o
  -4   7  13     1101.40     1084.25     44.83 o
  -3   7  13      270.95      307.48     12.62 o
  -2   7  13      718.24      619.87     13.56 o
  -1   7  13      196.72      164.58      9.44 o
   0   7  13       53.15       28.54      8.71 o
   1   7  13      180.46      150.72     10.26 o
   2   7  13      926.57      869.05     28.80 o
   3   7  13      382.67      456.55     20.45 o
   4   7  13      997.78     1057.98     58.64 o
   5   7  13      226.44      289.99     19.82 o
   6   7  13      446.75      444.61     29.44 o
   7   7  13      172.00      121.03     22.97 o
   8   7  13      111.07       56.40     44.54 o
  -8   8  13       16.17       -3.86     71.50 o
  -7   8  13        3.62        2.31     25.37 o
  -6   8  13      353.88      306.72     20.05 o
  -5   8  13      624.81      726.39     25.11 o
  -4   8  13      205.38      275.31     30.13 o
  -3   8  13     1680.56     1783.70     30.93 o
  -2   8  13     1072.73      917.71     34.39 o
  -1   8  13      118.38      140.36      8.75 o
   0   8  13      309.88      303.86     14.54 o
   1   8  13       82.48      130.45      8.69 o
   2   8  13     1325.19     1289.93     34.67 o
   3   8  13     2010.23     2312.74     75.98 o
   4   8  13      319.86      411.10     28.13 o
   5   8  13      613.68      757.05     47.31 o
   6   8  13      320.86      314.99     22.81 o
   7   8  13        2.65        9.09     28.45 o
   8   8  13        9.78        0.14     44.45 o
  -7   9  13       33.21       59.52     30.54 o
  -6   9  13       78.65       79.59     20.81 o
  -5   9  13       30.41       39.23     15.03 o
  -4   9  13      622.16      599.58     22.21 o
  -3   9  13      211.71      223.70     22.97 o
  -2   9  13      994.86      886.66     23.26 o
  -1   9  13      823.68      881.46     18.05 o
   0   9  13      534.78      522.57     14.64 o
   1   9  13      757.39      943.59     20.79 o
   2   9  13     1070.50     1065.32     25.12 o
   3   9  13      140.94      175.46     15.27 o
   4   9  13      518.90      582.65     25.89 o
   5   9  13       28.34       48.32     19.16 o
   6   9  13       74.50       65.52     21.43 o
   7   9  13       37.23       21.39     26.10 o
   8   9  13       18.50       59.91     59.91 o
  -7  10  13       31.57      -33.75     33.75 o
  -6  10  13      121.47       73.60     37.80 o
  -5  10  13      536.30      504.28     33.87 o
  -4  10  13      463.50      478.45     34.59 o
  -3  10  13     1719.71     1496.84     73.58 o
  -2  10  13     1022.85      999.72     30.75 o
  -1  10  13      793.55      684.46     18.86 o
   0  10  13      642.21      605.71     17.19 o
   1  10  13      751.99      746.30     33.23 o
   2  10  13     1040.73     1126.75     28.84 o
   3  10  13     1614.39     1573.37     69.36 o
   4  10  13      408.99      436.64     42.41 o
   5  10  13      595.59      594.24     29.10 o
   6  10  13      119.87      147.52     26.06 o
   7  10  13       42.81       57.24     27.64 o
   8  10  13       45.47       63.07     40.03 o
  -7  11  13       19.82       14.88     23.09 o
  -6  11  13       53.01       60.71     23.37 o
  -5  11  13      124.51      115.18     16.47 o
  -4  11  13      168.25      176.60     23.99 o
  -3  11  13      109.03      166.31     22.00 o
  -2  11  13      134.67      151.81     15.34 o
  -1  11  13       58.63       76.03     17.02 o
   0  11  13      316.41      380.68     17.52 o
   1  11  13       95.43      137.98     18.55 o
   2  11  13      139.20      146.74     18.85 o
   3  11  13      141.61      234.61     25.01 o
   4  11  13       86.55       99.26     29.37 o
   5  11  13      121.51      186.54     23.44 o
   6  11  13       82.54       43.74     28.48 o
   7  11  13       21.88      -12.98     31.87 o
  -7  12  13      190.18      326.64     61.85 o
  -6  12  13       46.39       35.18     27.03 o
  -5  12  13      319.65      296.02     22.17 o
  -4  12  13       74.90       91.80     19.39 o
  -3  12  13      314.33      281.21     16.63 o
  -2  12  13      137.96      156.14     12.23 o
  -1  12  13      107.92      109.52     11.70 o
   0  12  13      533.02      591.02     23.44 o
   1  12  13      133.52      104.79     12.32 o
   2  12  13       77.84      138.95     17.37 o
   3  12  13      396.14      503.71     24.48 o
   4  12  13       84.82      132.62     40.73 o
   5  12  13      332.19      332.79     32.37 o
   6  12  13       31.50       53.47     34.48 o
   7  12  13      189.48      126.60     49.29 o
  -7  13  13       11.87       22.22     48.31 o
  -6  13  13      192.20      231.08     37.11 o
  -5  13  13       12.39       74.99     25.21 o
  -4  13  13      203.82      199.27     20.46 o
  -3  13  13       39.46       40.81     14.96 o
  -2  13  13       36.97       22.13     11.81 o
  -1  13  13      313.16      344.91     15.35 o
   0  13  13      134.98      147.35     11.48 o
   1  13  13      343.20      388.10     17.65 o
   2  13  13       50.97       60.35     14.89 o
   3  13  13       35.83        4.69     20.23 o
   4  13  13      176.21      264.75     40.03 o
   5  13  13        3.06       15.58     24.67 o
   6  13  13      230.16      277.64     30.02 o
   7  13  13        3.93      -24.16     41.55 o
  -6  14  13       54.46      -37.89     51.21 o
  -5  14  13       57.17       58.39     28.45 o
  -4  14  13       26.94       12.63     24.56 o
  -3  14  13      330.29      313.79     19.79 o
  -2  14  13      342.44      356.31     24.03 o
  -1  14  13      129.99      113.05     13.09 o
   0  14  13      519.93      520.29     22.19 o
   1  14  13      142.62      187.89     15.87 o
   2  14  13      369.29      397.18     62.22 o
   3  14  13      320.81      267.49     25.94 o
   4  14  13       48.27      125.57     25.91 o
   5  14  13       40.83       37.02     30.50 o
   6  14  13       72.76       89.86     51.21 o
  -6  15  13       20.38        5.80     57.97 o
  -5  15  13      214.70      158.84     32.65 o
  -4  15  13       33.74       29.65     35.60 o
  -3  15  13      227.51      214.15     21.01 o
  -2  15  13      312.46      253.39     24.80 o
  -1  15  13      432.17      401.76     19.42 o
   0  15  13       61.92       73.44     29.82 o
   1  15  13      411.90      397.89     22.41 o
   2  15  13      262.40      258.71     24.05 o
   3  15  13      270.83      377.29     30.26 o
   4  15  13       41.54       97.69     32.33 o
   5  15  13      212.65      162.14     36.67 o
   6  15  13       26.39       61.84     54.11 o
  -5  16  13       33.41       85.04     47.57 o
  -4  16  13       50.80       56.90     33.19 o
  -3  16  13      152.52      198.96     32.40 o
  -2  16  13      159.25      152.60     28.38 o
  -1  16  13      274.31      242.92     25.53 o
   0  16  13      153.80      116.70     20.40 o
   1  16  13      301.74      241.70     24.08 o
   2  16  13      148.02      152.51     32.64 o
   3  16  13      195.39      221.20     29.84 o
   4  16  13       43.87       91.98     30.33 o
   5  16  13       28.66       15.46     57.98 o
  -4  17  13       98.93       73.78    107.26 o
  -3  17  13      108.93       26.44     69.09 o
  -2  17  13      131.71       54.64     30.28 o
  -1  17  13      323.55      238.77     28.21 o
   0  17  13       80.64       72.95     26.17 o
   1  17  13      267.69      268.53     25.89 o
   2  17  13      157.91      164.22     30.57 o
   3  17  13       89.11       47.60     30.02 o
   4  17  13      105.28      194.39     53.48 o
  -3  18  13       31.30       87.93     64.74 o
  -2  18  13      120.47      156.99     46.87 o
  -1  18  13      117.87      184.95     27.31 o
   0  18  13      374.02      302.62     36.72 o
   1  18  13      115.93       47.14     29.55 o
   2  18  13       93.83      137.55     39.47 o
   3  18  13       34.51       27.63     40.44 o
  -2  19  13      122.07      108.38     49.82 o
  -1  19  13      446.10      363.52     68.14 o
   0  19  13      193.98      131.41     45.79 o
   1  19  13      464.52      373.50     42.38 o
   2  19  13      138.48      217.79     64.26 o
   0   0  14     8355.15     8084.15    238.97 o
   1   0  14       21.57       37.38      5.32 o
   2   0  14     2139.41     1940.77     43.57 o
   3   0  14     1144.14     1128.83     46.92 o
   4   0  14      114.44      171.78     13.57 o
   5   0  14       19.76        6.60     10.35 o
   6   0  14      218.02      241.34     31.15 o
   7   0  14      302.92      301.10     31.94 o
   8   0  14        1.91       18.20     34.20 o
   9   0  14       26.72       44.45     61.84 o
  -9   1  14       95.66       50.25     67.64 o
  -8   1  14       48.95       66.35     29.30 o
  -7   1  14       82.74       40.71     29.43 o
  -6   1  14      166.83      171.57     24.12 o
  -5   1  14      148.57      102.99     10.03 o
  -4   1  14      114.87       76.91      7.60 o
  -3   1  14     1792.05     1713.01     46.49 o
  -2   1  14     2624.14     2337.80     44.01 o
  -1   1  14     6755.96     6615.51    101.14 o
   0   1  14       70.30      136.00      8.74 o
   1   1  14     7066.06     7050.08    116.83 o
   2   1  14     2835.92     2735.24     64.67 o
   3   1  14     1797.73     1795.82     73.68 o
   4   1  14      122.20       89.39     17.64 o
   5   1  14      152.96      106.36     17.66 o
   6   1  14      151.04      128.84     13.76 o
   7   1  14       67.47       47.50     15.80 o
   8   1  14       41.34       28.67     20.71 o
   9   1  14       82.27       57.28     42.10 o
  -8   2  14       55.94       31.54     35.14 o
  -7   2  14       37.24       46.32     17.54 o
  -6   2  14       19.31       17.64     16.72 o
  -5   2  14       32.24       56.83     24.63 o
  -4   2  14      480.99      439.97     17.09 o
  -3   2  14      257.48      229.87     10.26 o
  -2   2  14     3417.41     3283.60     70.34 o
  -1   2  14     3803.03     3448.33     53.69 o
   0   2  14     3820.77     3422.54     55.88 o
   1   2  14     3710.55     3505.80     97.74 o
   2   2  14     3621.72     3570.34    115.08 o
   3   2  14      250.02      209.97     10.73 o
   4   2  14      512.93      471.27     15.32 o
   5   2  14       37.13       36.16      9.39 o
   6   2  14       36.81       58.27     18.34 o
   7   2  14       28.56       30.27     18.01 o
   8   2  14       70.02       49.15     28.89 o
   9   2  14       38.31       43.48     61.84 o
  -8   3  14       89.39      135.14     30.70 o
  -7   3  14      323.36      307.74     27.20 o
  -6   3  14       79.21      106.67     26.89 o
  -5   3  14      278.46      245.85     23.02 o
  -4   3  14      561.09      451.02     18.01 o
  -3   3  14     1103.55     1200.79     25.12 o
  -2   3  14      147.17      126.44      9.47 o
  -1   3  14     1494.79     1292.46     20.77 o
   0   3  14     2522.15     2346.68     36.45 o
   1   3  14     1537.81     1491.07     25.20 o
   2   3  14       82.98       74.69      6.88 o
   3   3  14     1039.02     1211.18     48.35 o
   4   3  14      640.42      590.97     23.39 o
   5   3  14      266.30      254.18     33.26 o
   6   3  14       63.78       69.88     15.39 o
   7   3  14      367.41      332.97     24.31 o
   8   3  14       87.92       99.62     25.86 o
   9   3  14      151.70      222.26     65.71 o
  -8   4  14       99.34       69.80     47.32 o
  -7   4  14       44.49       69.54     18.46 o
  -6   4  14       52.56       58.77     15.95 o
  -5   4  14      223.14      252.19     15.67 o
  -4   4  14      355.68      435.78     37.67 o
  -3   4  14      197.12      172.49      8.85 o
  -2   4  14     1931.02     1630.79     45.47 o
  -1   4  14      692.44      672.70     17.31 o
   0   4  14     4117.75     3882.31     79.97 o
   1   4  14      729.22      747.75     21.38 o
   2   4  14     2126.96     2072.52     70.16 o
   3   4  14      161.06      164.55     12.75 o
   4   4  14      453.21      571.96     28.85 o
   5   4  14      275.11      249.83     17.30 o
   6   4  14       51.55       79.79     16.95 o
   7   4  14       57.21       90.97     27.75 o
   8   4  14       95.93      115.96     58.94 o
   9   4  14       20.22        8.70     74.40 o
  -8   5  14       13.64       62.39     35.18 o
  -7   5  14       58.40       34.55     18.39 o
  -6   5  14      101.64       82.47     24.83 o
  -5   5  14      133.50       95.91     22.53 o
  -4   5  14      627.37      554.52     30.01 o
  -3   5  14      477.58      409.17     16.36 o
  -2   5  14      806.48      712.87     25.95 o
  -1   5  14     3617.13     3581.99     66.84 o
   0   5  14       33.13       40.10      7.37 o
   1   5  14     3824.24     4107.51     68.58 o
   2   5  14      865.15      830.01     29.00 o
   3   5  14      364.26      369.89     36.09 o
   4   5  14      604.03      552.10     47.73 o
   5   5  14      148.57      103.19     16.73 o
   6   5  14      117.63       97.97     16.25 o
   7   5  14       33.06       38.71     25.49 o
   8   5  14        9.30      -21.87     39.21 o
  -8   6  14      104.71      138.04     36.54 o
  -7   6  14        0.88       17.32     18.60 o
  -6   6  14       12.89       10.72     15.50 o
  -5   6  14      300.03      237.06     20.23 o
  -4   6  14      215.97      271.64     18.71 o
  -3   6  14      252.78      217.60     13.47 o
  -2   6  14     1614.39     1477.16     41.38 o
  -1   6  14      378.22      346.94     11.14 o
   0   6  14     1687.64     1562.12     27.61 o
   1   6  14      376.15      367.08     11.69 o
   2   6  14     1476.06     1415.05     41.98 o
   3   6  14      360.95      342.12     17.66 o
   4   6  14      239.76      324.96     24.97 o
   5   6  14      238.67      191.35     22.59 o
   6   6  14       10.31       20.88     19.38 o
   7   6  14        2.04      -20.43     20.46 o
   8   6  14       99.32       35.18     45.90 o
  -8   7  14       35.60       56.98     80.20 o
  -7   7  14      150.14      154.74     25.84 o
  -6   7  14      131.28      110.34     24.11 o
  -5   7  14       33.79       93.37     16.41 o
  -4   7  14      149.44      140.74     20.64 o
  -3   7  14      267.93      259.31     15.39 o
  -2   7  14       42.15       88.24      9.71 o
  -1   7  14     1978.44     1889.31     33.20 o
   0   7  14      488.59      514.28     18.00 o
   1   7  14     1911.74     1853.38     44.97 o
   2   7  14       21.62      102.74     14.69 o
   3   7  14      360.57      410.56     25.45 o
   4   7  14      178.00      152.59     19.28 o
   5   7  14       23.97       25.36     16.94 o
   6   7  14      118.14      146.72     21.23 o
   7   7  14      120.09      220.60     60.75 o
   8   7  14       29.15       59.43     53.14 o
  -8   8  14        5.39      139.14     67.64 o
  -7   8  14        6.25       11.09     24.42 o
  -6   8  14       39.26       46.73     18.22 o
  -5   8  14      125.50      170.34     17.80 o
  -4   8  14      292.06      381.34     20.54 o
  -3   8  14      705.02      645.75     21.22 o
  -2   8  14     3840.27     3888.14     89.22 o
  -1   8  14       69.30       40.14      8.95 o
   0   8  14     3924.78     4041.80     69.56 o
   1   8  14      125.57       98.49     18.47 o
   2   8  14     3794.75     4147.57    115.04 o
   3   8  14      634.41      643.36     18.49 o
   4   8  14      371.02      487.61     30.00 o
   5   8  14      151.64      182.41     22.33 o
   6   8  14       58.60      102.64     20.97 o
   7   8  14        3.19        5.41     24.16 o
   8   8  14        5.21      -58.94     58.94 o
  -7   9  14       32.77       50.42     23.42 o
  -6   9  14      264.46      258.20     20.87 o
  -5   9  14      125.58      179.26     20.44 o
  -4   9  14      190.63      166.96     17.59 o
  -3   9  14     1223.11     1035.25     40.46 o
  -2   9  14      510.80      464.44     17.77 o
  -1   9  14      741.30      647.30     16.18 o
   0   9  14      143.30      115.34     12.31 o
   1   9  14      688.31      614.49     17.92 o
   2   9  14      482.71      498.31     16.61 o
   3   9  14     1381.94     1414.18     56.71 o
   4   9  14      127.31      124.30     37.04 o
   5   9  14      144.02      122.72     21.72 o
   6   9  14      212.71      210.75     33.06 o
   7   9  14       39.67       60.72     25.70 o
  -7  10  14        3.56      -19.39     23.38 o
  -6  10  14       67.12      117.38     25.24 o
  -5  10  14      198.46      199.01     17.79 o
  -4  10  14      236.74      254.70     17.76 o
  -3  10  14     1122.14      903.35     59.25 o
  -2  10  14      377.43      396.15     22.97 o
  -1  10  14       31.30       83.24      9.67 o
   0  10  14      778.13      891.72     21.02 o
   1  10  14       43.16       81.32     12.13 o
   2  10  14      308.54      359.21     21.42 o
   3  10  14     1103.53     1073.90     48.19 o
   4  10  14      170.62      159.51     22.27 o
   5  10  14      183.30      206.08     23.52 o
   6  10  14       76.15       77.68     36.12 o
   7  10  14        3.90        8.51     32.69 o
  -7  11  14       75.20      -34.79     56.04 o
  -6  11  14       85.78       67.36     28.93 o
  -5  11  14       51.56       70.34     19.44 o
  -4  11  14      171.88      160.46     21.66 o
  -3  11  14      247.05      253.09     19.40 o
  -2  11  14       79.79      101.10     14.86 o
  -1  11  14     1125.06     1003.29     21.76 o
   0  11  14        2.17       -9.38     12.18 o
   1  11  14     1218.11     1223.64     39.81 o
   2  11  14      103.08      120.81     21.03 o
   3  11  14      255.61      340.06     62.17 o
   4  11  14      243.05      226.97     25.29 o
   5  11  14       57.58      105.05     23.48 o
   6  11  14      114.74      110.02     28.39 o
   7  11  14       48.66       63.37     32.32 o
  -7  12  14       17.36       43.48     45.41 o
  -6  12  14      153.03      195.74     27.35 o
  -5  12  14       61.33       91.23     23.71 o
  -4  12  14       79.12       78.24     25.02 o
  -3  12  14      300.90      336.27     17.81 o
  -2  12  14      859.83      907.33     19.12 o
  -1  12  14      651.73      550.69     17.21 o
   0  12  14     1859.21     1962.78     59.33 o
   1  12  14      570.99      506.80     18.74 o
   2  12  14      829.58      981.49     29.50 o
   3  12  14      353.88      490.82     47.11 o
   4  12  14       66.80       70.29     22.75 o
   5  12  14       70.33       21.15     23.22 o
   6  12  14      131.94      124.21     31.01 o
   7  12  14       20.34       33.82     48.31 o
  -6  13  14      120.10      115.23     46.18 o
  -5  13  14       87.70       80.32     40.27 o
  -4  13  14      126.38      104.33     24.36 o
  -3  13  14      318.98      323.79     29.54 o
  -2  13  14      433.59      327.36     14.35 o
  -1  13  14      321.91      347.93     16.08 o
   0  13  14       83.90       95.80     18.87 o
   1  13  14      183.25      236.95     24.63 o
   2  13  14      448.38      420.19     43.57 o
   3  13  14      334.11      432.68     41.29 o
   4  13  14      143.51      160.51     21.93 o
   5  13  14       93.33      125.21     23.92 o
   6  13  14      125.11      173.11     35.05 o
  -6  14  14       19.56       19.32     52.18 o
  -5  14  14      261.76      230.25     32.64 o
  -4  14  14       48.31       57.15     21.28 o
  -3  14  14      232.88      266.36     30.97 o
  -2  14  14      180.52      163.05     17.44 o
  -1  14  14        7.20       10.56     12.72 o
   0  14  14      958.27      790.27     24.81 o
   1  14  14       25.04       44.87     14.68 o
   2  14  14      176.88      140.28     29.68 o
   3  14  14      212.41      215.01     26.92 o
   4  14  14       37.65       27.41     34.17 o
   5  14  14      254.58      284.42     47.23 o
   6  14  14       14.99      196.15     56.04 o
  -5  15  14       56.21       83.02     35.12 o
  -4  15  14      133.13       83.26     29.13 o
  -3  15  14      322.59      296.96     24.79 o
  -2  15  14      119.87      115.75     23.50 o
  -1  15  14      425.50      467.85     22.78 o
   0  15  14       62.15       71.56     21.46 o
   1  15  14      431.32      472.72     26.02 o
   2  15  14      153.78      216.95     23.40 o
   3  15  14      352.98      366.17     35.71 o
   4  15  14      136.29      173.37     39.33 o
   5  15  14       63.58      110.64     57.49 o
  -5  16  14       96.41       95.61     68.61 o
  -4  16  14       18.49       15.38     23.66 o
  -3  16  14      124.01      131.29     31.07 o
  -2  16  14      192.94      166.74     30.00 o
  -1  16  14      166.67      135.91     28.49 o
   0  16  14      417.18      469.21     23.89 o
   1  16  14      146.85      119.78     22.69 o
   2  16  14      184.66      192.93     26.27 o
   3  16  14      112.66       97.29     32.97 o
   4  16  14       34.88       67.74     30.27 o
   5  16  14       80.73       70.54     59.91 o
  -4  17  14      107.35       86.61     48.28 o
  -3  17  14       18.42        7.72     37.16 o
  -2  17  14      107.08      102.54     30.85 o
  -1  17  14      223.98      275.31     30.35 o
   0  17  14       26.74        7.40     26.54 o
   1  17  14      194.83      256.14     27.95 o
   2  17  14      112.25      108.11     30.24 o
   3  17  14       12.10      -10.90     29.71 o
   4  17  14      111.30       34.66     47.73 o
  -3  18  14       96.23      118.86     71.51 o
  -2  18  14       20.52       10.21     56.04 o
  -1  18  14       66.32      105.02     31.71 o
   0  18  14       62.97       33.03     28.21 o
   1  18  14       85.45      166.89     28.28 o
   2  18  14       41.63       39.13     62.06 o
   3  18  14      145.63      142.86     46.71 o
  -2  19  14      110.83       90.23     49.51 o
  -1  19  14      113.18       -4.80     46.03 o
   0  19  14       27.37       16.66     37.90 o
   1  19  14      138.85      158.09     39.51 o
   2  19  14       90.68      -10.97     48.17 o
   1   0  15        4.25       -1.50      5.73 o
   2   0  15       64.95       61.29      8.67 o
   3   0  15      147.65      143.77      7.56 o
   4   0  15      101.34      156.71      9.20 o
   5   0  15       44.46       -0.28     14.41 o
   6   0  15       81.95      108.36     12.31 o
   7   0  15      735.31      711.47     48.33 o
   8   0  15        5.89       19.36     33.29 o
   9   0  15        1.47      175.85     73.43 o
  -8   1  15       43.44       62.05     24.83 o
  -7   1  15       76.96       85.46     24.83 o
  -6   1  15      729.71      748.63     27.44 o
  -5   1  15       33.29       -0.21     11.71 o
  -4   1  15     1627.00     1507.39     47.03 o
  -3   1  15       61.13       57.59      5.91 o
  -2   1  15     3152.26     2858.98     51.28 o
  -1   1  15      368.89      362.62     10.41 o
   0   1  15       79.80       67.02      6.71 o
   1   1  15      388.44      399.26     12.09 o
   2   1  15     3490.52     3433.62     88.85 o
   3   1  15       45.79       34.11      7.63 o
   4   1  15     1663.25     1601.62     47.92 o
   5   1  15       34.31       18.76     12.00 o
   6   1  15      670.62      642.68     50.94 o
   7   1  15       72.26       50.19     18.41 o
   8   1  15       67.56       38.02     33.40 o
   9   1  15       22.61      -63.77     63.77 o
  -8   2  15       15.82        5.00     52.19 o
  -7   2  15      105.72       98.84     48.58 o
  -6   2  15       26.37       28.92     14.26 o
  -5   2  15     1193.11     1132.32     48.93 o
  -4   2  15        4.25       25.90      7.69 o
  -3   2  15     3907.94     3475.04     80.05 o
  -2   2  15      287.33      258.23     11.37 o
  -1   2  15      741.51      626.06     12.61 o
   0   2  15     1800.02     1955.17     30.63 o
   1   2  15      860.22      779.74     22.21 o
   2   2  15      293.07      286.39     11.26 o
   3   2  15     3936.79     3738.99     94.77 o
   4   2  15        5.53        3.20     10.51 o
   5   2  15     1120.47     1093.56     24.91 o
   6   2  15       21.07       31.79     22.04 o
   7   2  15      112.15       79.55     19.01 o
   8   2  15       17.17       55.93     29.81 o
  -8   3  15       14.42       -7.61     33.96 o
  -7   3  15       43.27       47.09     18.11 o
  -6   3  15      295.94      280.50     29.79 o
  -5   3  15      254.38      245.65     22.32 o
  -4   3  15     2323.60     1997.26     48.08 o
  -3   3  15      214.67      241.67     12.79 o
  -2   3  15     3770.39     3299.44     77.08 o
  -1   3  15      121.35       79.44      6.28 o
   0   3  15      216.37      247.16      8.81 o
   1   3  15       75.74       48.25      6.18 o
   2   3  15     3579.04     3265.11    104.19 o
   3   3  15      178.21      229.34     20.36 o
   4   3  15     1986.70     1807.40     37.54 o
   5   3  15      232.02      229.88     15.42 o
   6   3  15      249.21      232.81     19.25 o
   7   3  15       49.12       34.97     18.88 o
   8   3  15        6.19      -19.01     28.01 o
  -8   4  15        1.17      -20.11     29.33 o
  -7   4  15      135.31      139.42     19.32 o
  -6   4  15      113.16       84.87     17.01 o
  -5   4  15      253.73      215.07     31.81 o
  -4   4  15        5.08        0.10     14.23 o
  -3   4  15      537.43      482.23     23.64 o
  -2   4  15       24.73       33.12      8.84 o
  -1   4  15      125.19      107.42      9.31 o
   0   4  15        8.79        3.39      8.31 o
   1   4  15      180.28      149.60      8.03 o
   2   4  15       27.84       31.33     10.18 o
   3   4  15      538.97      533.94     30.85 o
   4   4  15        5.67      -10.14     15.34 o
   5   4  15      348.06      295.41     19.06 o
   6   4  15      116.59       95.56     16.07 o
   7   4  15      119.62      109.29     22.75 o
   8   4  15        0.42       44.07     87.44 o
  -8   5  15      134.71      159.82     36.58 o
  -7   5  15       24.50       43.40     16.29 o
  -6   5  15      571.51      571.15     40.38 o
  -5   5  15       64.29       98.88     27.48 o
  -4   5  15     1861.16     1808.24     87.36 o
  -3   5  15       60.53      110.02      9.10 o
  -2   5  15      590.95      595.12     20.33 o
  -1   5  15      139.21      126.65      8.09 o
   0   5  15       17.65       48.55     10.58 o
   1   5  15      214.42      222.87     13.05 o
   2   5  15      722.78      770.15     16.15 o
   3   5  15       74.12      182.36     13.52 o
   4   5  15     1865.37     2126.48     77.71 o
   5   5  15       54.24       50.22     34.16 o
   6   5  15      563.56      537.35     35.58 o
   7   5  15       23.35       35.88     21.66 o
   8   5  15      126.29      105.63     42.47 o
  -8   6  15        0.77      -17.36     36.66 o
  -7   6  15      108.49      190.19     24.49 o
  -6   6  15        0.67       -5.83     24.36 o
  -5   6  15      781.53      704.26     29.87 o
  -4   6  15      312.76      287.19     30.13 o
  -3   6  15     3155.81     2806.30     93.04 o
  -2   6  15      157.34      160.26     13.69 o
  -1   6  15      446.13      415.64     12.79 o
   0   6  15     1409.89     1600.31     29.88 o
   1   6  15      443.95      417.18     17.96 o
   2   6  15      108.62      130.61     11.86 o
   3   6  15     3204.66     3214.45    117.53 o
   4   6  15      345.23      302.29     27.35 o
   5   6  15      810.82      883.28     80.78 o
   6   6  15        2.20       34.56     19.75 o
   7   6  15       99.77      100.59     21.40 o
   8   6  15        0.13       19.90     40.72 o
  -8   7  15       90.28       97.60     56.05 o
  -7   7  15       56.76      106.75     28.87 o
  -6   7  15       45.73       25.01     17.27 o
  -5   7  15      178.49      213.62     19.17 o
  -4   7  15      741.97      705.18     56.81 o
  -3   7  15      761.70      789.00     41.86 o
  -2   7  15      882.44      787.20     32.20 o
  -1   7  15      896.95      984.07     20.35 o
   0   7  15      146.26      234.00     10.44 o
   1   7  15      901.61     1042.67     22.23 o
   2   7  15      958.88      925.61     22.79 o
   3   7  15      712.54      770.88     23.87 o
   4   7  15      691.90      704.64     48.85 o
   5   7  15      190.31      234.84     19.57 o
   6   7  15       51.83       67.24     18.36 o
   7   7  15       68.51       50.51     23.28 o
   8   7  15       99.36      125.17     65.23 o
  -7   8  15      144.83      141.97     30.27 o
  -6   8  15       36.10       47.81     18.95 o
  -5   8  15      692.17      666.10     45.22 o
  -4   8  15       16.83       29.80     25.52 o
  -3   8  15      593.82      558.89     37.32 o
  -2   8  15      149.96      194.62     12.05 o
  -1   8  15      581.70      631.41     17.09 o
   0   8  15      120.25      168.89     10.74 o
   1   8  15      516.07      552.81     14.82 o
   2   8  15      241.26      316.45     22.46 o
   3   8  15      600.89      546.07     27.64 o
   4   8  15       13.58       56.31     17.24 o
   5   8  15      657.90      705.18     36.38 o
   6   8  15       25.28       83.60     31.94 o
   7   8  15      140.25      170.20     27.79 o
  -7   9  15       19.77       -5.12     27.88 o
  -6   9  15      267.65      310.23     24.55 o
  -5   9  15        1.33      -18.21     18.21 o
  -4   9  15      228.03      237.41     18.04 o
  -3   9  15     2102.10     1724.45     56.57 o
  -2   9  15      231.69      238.89     13.99 o
  -1   9  15      719.57      567.24     14.91 o
   0   9  15       55.67       86.35     13.94 o
   1   9  15      837.85      721.71     20.03 o
   2   9  15      317.33      340.97     14.30 o
   3   9  15     2145.65     2068.03     82.60 o
   4   9  15      217.42      241.56     20.35 o
   5   9  15        0.51       12.53     19.84 o
   6   9  15      282.21      294.23     26.39 o
   7   9  15       30.75       -2.50     23.94 o
   8   9  15       37.86       39.62     37.68 o
  -7  10  15       38.71       80.20     26.28 o
  -6  10  15       75.97       74.60     36.60 o
  -5  10  15      738.25      715.49     33.65 o
  -4  10  15      314.20      291.67     27.34 o
  -3  10  15      492.85      492.01     36.82 o
  -2  10  15      180.76      164.53     11.95 o
  -1  10  15      278.73      341.21     14.15 o
   0  10  15     1058.76     1060.31     22.86 o
   1  10  15      339.48      370.05     12.93 o
   2  10  15      184.20      193.77     14.49 o
   3  10  15      489.59      539.81     25.77 o
   4  10  15      297.04      281.60     42.69 o
   5  10  15      795.78      778.55     52.34 o
   6  10  15       88.24       76.57     24.45 o
   7  10  15       57.15      113.47     26.99 o
  -7  11  15        9.60       48.31     44.45 o
  -6  11  15       42.89       41.03     37.70 o
  -5  11  15       22.93       12.96     25.16 o
  -4  11  15      174.59      138.93     19.22 o
  -3  11  15        0.79       38.80     13.12 o
  -2  11  15      411.71      403.42     13.55 o
  -1  11  15      685.63      766.16     19.22 o
   0  11  15       57.43       49.80     12.83 o
   1  11  15      642.27      745.04     21.40 o
   2  11  15      413.44      455.01     27.62 o
   3  11  15        3.43       13.49     26.07 o
   4  11  15      198.55      239.64     48.26 o
   5  11  15       19.74       28.89     33.58 o
   6  11  15       86.53      126.64     34.74 o
   7  11  15        9.25      -28.99     39.62 o
  -7  12  15       95.17       32.85     49.28 o
  -6  12  15       36.74       42.81     28.26 o
  -5  12  15       96.85       94.08     23.54 o
  -4  12  15        7.49       41.02     18.42 o
  -3  12  15      463.66      392.50     20.30 o
  -2  12  15      235.73      224.35     23.61 o
  -1  12  15      271.91      247.60     13.09 o
   0  12  15     1449.91     1484.87     36.20 o
   1  12  15      200.54      187.64     16.05 o
   2  12  15      126.05       94.77     25.02 o
   3  12  15      445.22      389.85     25.47 o
   4  12  15       13.55        5.07     24.48 o
   5  12  15       85.15       64.49     30.68 o
   6  12  15       32.73      -24.51     31.94 o
   7  12  15       93.93       83.10     55.08 o
  -6  13  15      119.15      121.24     58.95 o
  -5  13  15       15.02       14.13     47.68 o
  -4  13  15      278.79      246.15     22.31 o
  -3  13  15      307.25      297.27     19.53 o
  -2  13  15      389.66      343.62     14.82 o
  -1  13  15       24.63       28.78     11.67 o
   0  13  15       14.08       -0.51     16.27 o
   1  13  15       54.17        6.98     14.57 o
   2  13  15      419.41      410.03     35.14 o
   3  13  15      309.83      344.28     26.23 o
   4  13  15      268.63      272.48     32.65 o
   5  13  15       17.15       60.20     29.59 o
   6  13  15      110.23      131.42     46.38 o
  -6  14  15      102.61       93.73     49.28 o
  -5  14  15       86.53      103.85     28.82 o
  -4  14  15       56.71       47.19     23.75 o
  -3  14  15      173.84      196.29     20.21 o
  -2  14  15      239.51      260.48     16.58 o
  -1  14  15      135.01      158.22     14.71 o
   0  14  15      843.22      804.91     27.46 o
   1  14  15      181.38      204.24     24.61 o
   2  14  15      246.85      281.26     33.24 o
   3  14  15      184.45      243.25     27.01 o
   4  14  15       42.84       53.28     28.04 o
   5  14  15      111.28      132.55     32.78 o
   6  14  15      100.75      124.65     57.01 o
  -5  15  15        7.95       12.83     41.95 o
  -4  15  15      239.88      231.37     27.77 o
  -3  15  15       28.27       15.24     17.01 o
  -2  15  15      175.30      201.36     28.06 o
  -1  15  15      338.38      313.47     22.56 o
   0  15  15        0.71      -16.85     16.85 o
   1  15  15      315.96      318.40     29.62 o
   2  15  15      143.98      137.73     24.81 o
   3  15  15       41.77       25.58     23.45 o
   4  15  15      231.72      334.34     69.47 o
   5  15  15        9.53       99.95     34.35 o
  -5  16  15       84.43       76.05     46.66 o
  -4  16  15       37.42       21.04     29.55 o
  -3  16  15      118.97       85.74     38.29 o
  -2  16  15      429.88      362.37     29.71 o
  -1  16  15       15.68        6.58     25.22 o
   0  16  15      457.13      488.73     34.58 o
   1  16  15       18.00       26.70     23.73 o
   2  16  15      436.77      520.22     41.16 o
   3  16  15      116.70      173.50     32.56 o
   4  16  15       40.32       34.53     38.64 o
   5  16  15       88.93      105.33     78.27 o
  -4  17  15       72.97      181.04     47.48 o
  -3  17  15      108.70       55.15     37.28 o
  -2  17  15       39.12        4.22     30.99 o
  -1  17  15      389.33      393.11     31.51 o
   0  17  15       16.42       13.94     27.26 o
   1  17  15      368.59      388.27     28.17 o
   2  17  15       64.59       33.14     41.84 o
   3  17  15      115.96      115.93     39.05 o
   4  17  15       79.33      141.08     59.91 o
  -3  18  15       68.79       48.30     51.21 o
  -2  18  15      312.38      335.49     41.68 o
  -1  18  15       87.98       38.67     34.30 o
   0  18  15      195.97      175.83     33.51 o
   1  18  15       99.27      100.95     31.24 o
   2  18  15      269.17      190.69     41.24 o
   3  18  15       71.49       89.33     59.67 o
  -1  19  15      354.12      192.60     54.90 o
   0  19  15        0.98       80.68     47.46 o
   1  19  15      365.41      253.24     54.66 o
   0   0  16     6468.40     5882.01    148.43 o
   1   0  16     1681.92     1486.33     31.37 o
   2   0  16     1494.72     1254.87     25.26 o
   3   0  16      241.11      231.97     11.37 o
   4   0  16      305.95      234.98     12.93 o
   5   0  16       26.32        6.00     10.92 o
   6   0  16       54.46       42.92     16.95 o
   7   0  16        4.59        8.66     17.38 o
   8   0  16       12.47      -23.06     32.41 o
  -8   1  16        4.98       45.35     27.32 o
  -7   1  16       75.30       87.36     19.94 o
  -6   1  16       23.85       -1.84     14.12 o
  -5   1  16       72.25       89.89     20.49 o
  -4   1  16       59.18       44.00     13.56 o
  -3   1  16      462.73      423.59     10.98 o
  -2   1  16     2153.38     2098.93     46.42 o
  -1   1  16     3080.69     2746.16     45.90 o
   0   1  16      144.25      142.03      9.19 o
   1   1  16     3313.52     3055.95     60.38 o
   2   1  16     2085.67     2076.84     37.34 o
   3   1  16      565.94      597.24     28.02 o
   4   1  16       70.48       37.60     10.42 o
   5   1  16       77.55      101.75     11.01 o
   6   1  16       24.77       -2.19     15.67 o
   7   1  16      102.89       94.00     18.59 o
   8   1  16        5.35      -20.29     51.21 o
  -8   2  16       45.25      145.97     31.94 o
  -7   2  16       42.32        4.58     22.87 o
  -6   2  16       86.82       62.18     19.30 o
  -5   2  16       77.41       82.29     11.75 o
  -4   2  16      689.01      753.76     26.96 o
  -3   2  16      325.66      365.05     13.11 o
  -2   2  16      715.01      611.85     22.12 o
  -1   2  16      674.78      639.44     19.43 o
   0   2  16     2934.95     2694.00     43.26 o
   1   2  16      705.45      676.24     36.12 o
   2   2  16      876.90      865.99     27.11 o
   3   2  16      357.28      420.27     12.70 o
   4   2  16      657.82      726.24     26.09 o
   5   2  16       92.97      118.37     19.09 o
   6   2  16      106.22       99.78     14.52 o
   7   2  16       41.87       43.33     25.06 o
   8   2  16       55.34       33.59     31.68 o
  -8   3  16       32.21       36.18     32.72 o
  -7   3  16      156.94      182.45     20.94 o
  -6   3  16       45.64       45.98     15.63 o
  -5   3  16      161.64      170.00     25.08 o
  -4   3  16     1111.67     1143.09     52.29 o
  -3   3  16      797.53      622.41     16.26 o
  -2   3  16      176.27      145.56      9.51 o
  -1   3  16     1475.21     1224.67     22.83 o
   0   3  16       28.33       17.43      6.14 o
   1   3  16     1322.45     1091.15     21.76 o
   2   3  16      155.50      136.24     10.82 o
   3   3  16     1007.46      875.74     37.16 o
   4   3  16     1046.89     1051.84     48.89 o
   5   3  16      154.75      161.09     13.88 o
   6   3  16       35.49       46.91     12.78 o
   7   3  16      136.10      136.55     20.33 o
   8   3  16       35.54       59.05     30.61 o
  -8   4  16       31.35       72.32     37.39 o
  -7   4  16        0.21      -16.14     20.02 o
  -6   4  16       73.02       45.85     17.16 o
  -5   4  16       20.55       13.51     14.42 o
  -4   4  16       17.17       44.20     12.49 o
  -3   4  16      109.45      148.05      9.85 o
  -2   4  16      723.45      740.00     15.74 o
  -1   4  16      342.29      392.34     12.21 o
   0   4  16     3270.20     3324.44     56.43 o
   1   4  16      320.15      356.61     11.40 o
   2   4  16      584.59      593.40     20.18 o
   3   4  16       70.63      109.41     12.49 o
   4   4  16        3.61       -5.86     13.70 o
   5   4  16       16.55       36.46     15.26 o
   6   4  16       69.83      118.10     14.82 o
   7   4  16        0.21      -18.55     30.70 o
   8   4  16       37.30       -2.25     33.36 o
  -8   5  16        6.02      -35.46     35.46 o
  -7   5  16       86.49       48.96     25.99 o
  -6   5  16       29.98        4.59     16.53 o
  -5   5  16        0.82       11.76     15.97 o
  -4   5  16      770.68      884.77     60.16 o
  -3   5  16        8.97        7.88     12.32 o
  -2   5  16      217.25      191.98     10.84 o
  -1   5  16     2457.40     2221.43     71.04 o
   0   5  16      444.26      473.06     15.06 o
   1   5  16     2222.29     2023.69     40.41 o
   2   5  16      227.66      191.54     18.23 o
   3   5  16       20.16       20.16     12.91 o
   4   5  16      814.25      993.81     70.22 o
   5   5  16        1.15       -0.28     17.57 o
   6   5  16       35.07       17.85     27.06 o
   7   5  16       89.18       72.69     44.13 o
   8   5  16        5.79        7.43     41.06 o
  -8   6  16      131.89      121.76     67.64 o
  -7   6  16       46.63       26.69     29.71 o
  -6   6  16      102.11      165.60     20.78 o
  -5   6  16      173.25      168.60     19.67 o
  -4   6  16      471.20      411.43     52.96 o
  -3   6  16      286.80      350.50     20.44 o
  -2   6  16      559.51      640.84     25.81 o
  -1   6  16       24.16       50.33      8.59 o
   0   6  16     2902.83     3063.18     52.82 o
   1   6  16       41.84       77.07      8.41 o
   2   6  16      706.67      922.57     22.19 o
   3   6  16      343.42      444.74     18.84 o
   4   6  16      454.84      424.03     31.95 o
   5   6  16      192.00      237.60     32.36 o
   6   6  16       98.76      148.97     41.98 o
   7   6  16       42.12       17.15     19.34 o
   8   6  16      148.92       89.72    107.75 o
  -7   7  16      213.80      269.21     24.41 o
  -6   7  16      103.86      123.75     31.24 o
  -5   7  16        6.73       19.97     16.05 o
  -4   7  16      145.59      181.97     31.50 o
  -3   7  16      884.27      846.72     48.86 o
  -2   7  16      327.16      213.45     12.34 o
  -1   7  16     1944.20     1749.61     33.65 o
   0   7  16      121.01      138.76     15.75 o
   1   7  16     1895.25     1785.66     41.61 o
   2   7  16      241.36      173.07     13.97 o
   3   7  16      803.59      782.38     35.60 o
   4   7  16       87.34      138.49     48.26 o
   5   7  16        5.94       43.93     20.09 o
   6   7  16       92.04      106.66     21.87 o
   7   7  16      187.44      142.05     32.22 o
  -7   8  16       12.94      -26.32     45.88 o
  -6   8  16       89.59       71.36     17.96 o
  -5   8  16      167.77      198.20     25.69 o
  -4   8  16       92.66       72.35     31.21 o
  -3   8  16      596.44      623.68     42.93 o
  -2   8  16     1401.94     1194.05     26.52 o
  -1   8  16      100.79       79.27     11.09 o
   0   8  16     1387.78     1265.00     24.64 o
   1   8  16      126.27      133.57      9.78 o
   2   8  16     1645.68     1472.32     47.70 o
   3   8  16      597.77      671.32     28.07 o
   4   8  16       59.62       77.88     23.99 o
   5   8  16      129.11      157.17     22.47 o
   6   8  16      103.47      129.64     24.49 o
   7   8  16       22.93       55.85     24.60 o
  -7   9  16        4.69       -0.38     40.40 o
  -6   9  16       40.70       54.32     20.34 o
  -5   9  16       23.54       14.73     20.29 o
  -4   9  16       28.19       37.06     17.02 o
  -3   9  16      204.58      228.17     12.58 o
  -2   9  16      744.06      619.29     16.22 o
  -1   9  16     1914.68     2111.11     36.23 o
   0   9  16       82.11       77.36      9.22 o
   1   9  16     1747.69     1987.20     33.88 o
   2   9  16      800.96      738.93     34.18 o
   3   9  16      109.51      163.38     16.79 o
   4   9  16       58.95       72.43     19.69 o
   5   9  16       24.72       33.22     22.57 o
   6   9  16       21.92       26.38     32.00 o
   7   9  16       12.23       32.99     27.00 o
  -7  10  16      108.46       69.57     47.35 o
  -6  10  16        3.72       33.23     25.17 o
  -5  10  16      115.45      178.62     20.11 o
  -4  10  16       58.94       64.58     23.48 o
  -3  10  16      918.00      888.43     57.74 o
  -2  10  16      617.27      629.93     28.00 o
  -1  10  16       36.61       32.95      9.87 o
   0  10  16     2548.85     2338.75     41.15 o
   1  10  16       31.72       63.65     12.41 o
   2  10  16      600.99      635.23     25.15 o
   3  10  16      909.00      973.19     41.37 o
   4  10  16       85.65       54.18     21.08 o
   5  10  16       76.15       81.27     20.36 o
   6  10  16        3.17        3.68     24.27 o
   7  10  16      106.32       71.24     42.52 o
  -7  11  16       69.71      126.58     48.31 o
  -6  11  16       76.12       75.32     27.39 o
  -5  11  16        0.80        8.40     19.20 o
  -4  11  16      294.47      284.88     23.96 o
  -3  11  16      241.71      188.14     27.49 o
  -2  11  16       52.56       52.56     12.34 o
  -1  11  16      464.42      407.39     17.07 o
   0  11  16       32.83       48.71     13.28 o
   1  11  16      396.82      435.78     17.65 o
   2  11  16       70.38       82.85     17.91 o
   3  11  16      215.06      190.45     41.93 o
   4  11  16      309.46      319.92     25.99 o
   5  11  16        0.80       12.04     20.16 o
   6  11  16      114.78      128.45     30.68 o
   7  11  16       55.97      146.49     46.17 o
  -6  12  16      123.66      140.73     26.30 o
  -5  12  16      137.10      196.22     28.31 o
  -4  12  16      162.40      183.17     20.23 o
  -3  12  16      230.05      137.38     16.52 o
  -2  12  16      332.78      337.84     16.64 o
  -1  12  16      262.86      249.30     15.43 o
   0  12  16      339.60      368.58     19.32 o
   1  12  16      335.89      331.73     20.02 o
   2  12  16      361.91      379.43     21.39 o
   3  12  16      268.64      228.26     28.46 o
   4  12  16      142.10      209.80     22.69 o
   5  12  16      132.49      179.28     28.21 o
   6  12  16      132.69      206.82     51.61 o
  -6  13  16      109.86      203.93     40.59 o
  -5  13  16       30.03       33.79     24.42 o
  -4  13  16       53.32       67.55     21.77 o
  -3  13  16       69.09       43.20     18.87 o
  -2  13  16      421.74      406.70     17.01 o
  -1  13  16       83.80       54.63     12.00 o
   0  13  16       74.73       88.00     24.07 o
   1  13  16       80.29       53.92     15.68 o
   2  13  16      390.16      414.11     33.32 o
   3  13  16       82.68       53.73     26.19 o
   4  13  16       74.33       45.54     26.24 o
   5  13  16       29.18       -0.53     32.14 o
   6  13  16      120.05      177.80     54.11 o
  -6  14  16       26.54       -8.70     48.31 o
  -5  14  16       49.77       84.44     30.21 o
  -4  14  16        4.76       18.95     27.86 o
  -3  14  16      311.18      244.42     19.34 o
  -2  14  16      169.21      196.15     17.86 o
  -1  14  16        9.41       33.77     13.27 o
   0  14  16      866.38      845.24     26.10 o
   1  14  16       10.28        3.46     19.58 o
   2  14  16      161.89      221.89     30.71 o
   3  14  16      286.45      328.04     44.24 o
   4  14  16        6.27        3.10     29.53 o
   5  14  16       49.02       67.11     39.76 o
   6  14  16       20.29      112.08     68.60 o
  -5  15  16       10.44       41.79     57.97 o
  -4  15  16      245.09      212.40     27.52 o
  -3  15  16       72.77      100.86     20.14 o
  -2  15  16       81.91       88.71     28.17 o
  -1  15  16      325.19      316.62     21.24 o
   0  15  16        3.52       -6.76     16.87 o
   1  15  16      327.70      289.77     25.89 o
   2  15  16       90.12       67.29     31.24 o
   3  15  16       77.26       69.71     27.06 o
   4  15  16      243.67      285.47     47.29 o
   5  15  16       10.35      -35.75     58.94 o
  -4  16  16       12.01      100.91     32.09 o
  -3  16  16      124.44      139.44     25.22 o
  -2  16  16      151.35       71.34     25.38 o
  -1  16  16       68.39      111.89     29.06 o
   0  16  16      195.85      243.71     24.14 o
   1  16  16       83.34      114.92     27.64 o
   2  16  16      125.36      139.99     28.69 o
   3  16  16      113.92      129.97     31.48 o
   4  16  16        6.83       19.97     45.27 o
  -4  17  16      241.26      164.29     54.12 o
  -3  17  16        4.74      -14.16     35.69 o
  -2  17  16       43.16      -12.99     38.35 o
  -1  17  16      144.22      134.94     30.22 o
   0  17  16       15.42       -8.79     41.56 o
   1  17  16      145.03       98.52     30.87 o
   2  17  16       26.74       20.79     31.47 o
   3  17  16       11.20      100.36     40.13 o
   4  17  16      213.40       42.52     69.58 o
  -2  18  16        6.62      -35.40     37.74 o
  -1  18  16       69.60       51.96     65.71 o
   0  18  16        3.24      -28.79     35.67 o
   1  18  16       59.89      107.83     33.94 o
   2  18  16       16.51      -31.36     37.20 o
   1   0  17      273.73      193.86     11.92 o
   2   0  17       13.76       34.37      7.10 o
   3   0  17     2084.22     1873.42     50.32 o
   4   0  17        1.62       19.77     13.90 o
   5   0  17      216.39      254.84     13.84 o
   6   0  17        0.88       12.22     16.10 o
   7   0  17       76.60       85.94     15.46 o
   8   0  17      145.86      156.51     36.55 o
  -8   1  17       41.50       30.63     32.34 o
  -7   1  17       27.10       28.15     19.67 o
  -6   1  17      360.52      386.06     33.79 o
  -5   1  17      113.68      112.73     18.27 o
  -4   1  17     1456.56     1409.24     40.20 o
  -3   1  17      783.49      724.70     26.28 o
  -2   1  17      731.12      664.16     15.08 o
  -1   1  17      772.23      755.36     17.35 o
   0   1  17      729.89      784.75     17.20 o
   1   1  17      712.62      688.08     18.60 o
   2   1  17      837.97      759.60     19.96 o
   3   1  17      891.46      836.37     24.08 o
   4   1  17     1485.19     1456.33     54.91 o
   5   1  17       82.57       92.44     12.69 o
   6   1  17      352.44      367.75     26.72 o
   7   1  17       17.47        7.12     22.56 o
   8   1  17       51.88       91.43     38.38 o
  -8   2  17       36.56        5.97     35.11 o
  -7   2  17      118.36       89.37     18.10 o
  -6   2  17       92.14       90.92     14.89 o
  -5   2  17      667.71      669.99     32.09 o
  -4   2  17      266.71      294.19     16.77 o
  -3   2  17     1662.54     1741.34     34.99 o
  -2   2  17       62.62       63.71      7.63 o
  -1   2  17      389.07      448.01     11.21 o
   0   2  17       44.05       15.11      7.29 o
   1   2  17      272.62      354.14     12.78 o
   2   2  17       99.61       88.64     16.68 o
   3   2  17     1410.84     1570.26     46.70 o
   4   2  17      336.89      337.94     17.58 o
   5   2  17      675.31      645.86     20.96 o
   6   2  17      109.85       86.43     13.87 o
   7   2  17      127.06      127.37     29.20 o
   8   2  17       30.02       74.81     38.78 o
  -8   3  17        8.04       28.47     26.26 o
  -7   3  17        8.42       -7.93     18.18 o
  -6   3  17      445.64      416.92     37.25 o
  -5   3  17      491.26      490.16     27.78 o
  -4   3  17      976.09     1088.68     31.01 o
  -3   3  17       74.10       47.10     12.69 o
  -2   3  17     1095.25     1161.79     23.45 o
  -1   3  17      120.01       99.54      7.09 o
   0   3  17       69.37       83.51      9.17 o
   1   3  17      110.13      115.16      7.87 o
   2   3  17     1434.37     1632.66     30.83 o
   3   3  17       64.31       77.13     10.80 o
   4   3  17      934.78     1108.93     35.26 o
   5   3  17      544.59      501.53     32.85 o
   6   3  17      397.83      434.49     35.74 o
   7   3  17       15.53       33.55     22.94 o
   8   3  17        5.25       29.96     32.62 o
  -8   4  17       42.44      -12.53     35.03 o
  -7   4  17       72.68      106.40     25.55 o
  -6   4  17       26.65       -0.37     22.87 o
  -5   4  17      470.09      458.43     41.29 o
  -4   4  17       78.41       84.13     13.83 o
  -3   4  17      771.02      664.51     16.40 o
  -2   4  17       68.42       65.85      9.80 o
  -1   4  17      184.40      169.43     12.84 o
   0   4  17      123.30      160.43     10.05 o
   1   4  17      135.15      129.09     11.99 o
   2   4  17       78.37       98.78     16.17 o
   3   4  17      966.97      898.15     22.13 o
   4   4  17       85.17       86.42     16.50 o
   5   4  17      676.54      638.14     28.95 o
   6   4  17       31.65        3.59     22.73 o
   7   4  17       65.81       26.60     22.68 o
   8   4  17       53.31       40.64     34.35 o
  -8   5  17       13.66      104.35     56.04 o
  -7   5  17       42.46       30.31     21.60 o
  -6   5  17      116.64      184.35     20.71 o
  -5   5  17       50.13       46.50     18.21 o
  -4   5  17      834.42      780.91     48.16 o
  -3   5  17      710.44      727.82     34.18 o
  -2   5  17      126.31       85.22      8.93 o
  -1   5  17      433.93      415.32     14.85 o
   0   5  17       39.95       59.56      8.36 o
   1   5  17      478.38      470.23     13.61 o
   2   5  17      152.00      106.90     13.28 o
   3   5  17      585.07      681.83     26.31 o
   4   5  17      730.45      726.04     33.50 o
   5   5  17       31.07       36.02     17.29 o
   6   5  17      116.11      148.72     20.45 o
   7   5  17       36.79       33.61     43.00 o
   8   5  17       17.33        3.31     34.78 o
  -8   6  17        0.79       83.10     70.53 o
  -7   6  17       81.67      112.06     21.09 o
  -6   6  17       57.27       41.94     18.97 o
  -5   6  17      248.79      261.27     31.76 o
  -4   6  17      244.68      215.85     20.04 o
  -3   6  17     2149.28     2072.33     83.08 o
  -2   6  17      537.37      458.42     22.92 o
  -1   6  17       92.16       78.93     16.93 o
   0   6  17      136.40      112.17      9.47 o
   1   6  17       89.20       99.03      8.66 o
   2   6  17      417.58      423.29     15.74 o
   3   6  17     1796.68     1909.40     59.74 o
   4   6  17      217.47      181.41     27.48 o
   5   6  17      209.00      250.57     25.67 o
   6   6  17       45.84       65.72     39.41 o
   7   6  17       65.92       68.21     30.57 o
   8   6  17        0.00       23.48     82.61 o
  -7   7  17       32.04       34.72     24.98 o
  -6   7  17      142.23       95.66     20.78 o
  -5   7  17        2.44      -13.10     17.82 o
  -4   7  17      459.65      489.59     30.82 o
  -3   7  17      352.79      369.11     20.05 o
  -2   7  17      400.26      443.66     13.66 o
  -1   7  17      185.59      140.22     15.86 o
   0   7  17      103.88      181.31     11.31 o
   1   7  17      213.85      166.69     10.50 o
   2   7  17      381.48      438.70     18.66 o
   3   7  17      397.07      382.50     18.63 o
   4   7  17      535.39      500.88     22.41 o
   5   7  17        0.28      106.27     27.56 o
   6   7  17      154.60      130.11     23.05 o
   7   7  17       39.93       66.99     20.52 o
  -7   8  17      265.50      301.97     51.61 o
  -6   8  17      108.80       64.34     22.04 o
  -5   8  17      347.52      318.44     24.41 o
  -4   8  17      155.31      176.06     20.50 o
  -3   8  17      233.32      245.89     15.69 o
  -2   8  17      172.96      174.44     19.08 o
  -1   8  17      153.39      186.13     13.18 o
   0   8  17      342.49      328.95     13.66 o
   1   8  17      190.12      259.68     12.59 o
   2   8  17      108.56      110.75     13.56 o
   3   8  17      300.70      332.79     20.46 o
   4   8  17      168.76      148.59     21.03 o
   5   8  17      397.89      464.29     53.95 o
   6   8  17      126.48      112.47     22.40 o
   7   8  17      240.11      205.49     30.36 o
  -7   9  17       40.51       64.75     34.23 o
  -6   9  17      188.56      192.43     31.59 o
  -5   9  17       30.64       10.40     23.01 o
  -4   9  17      278.78      235.74     22.32 o
  -3   9  17       70.11      138.35     21.92 o
  -2   9  17      658.28      626.06     17.05 o
  -1   9  17      619.97      747.88     18.14 o
   0   9  17      324.00      389.22     19.35 o
   1   9  17      726.95      864.22     25.95 o
   2   9  17      449.33      456.99     26.66 o
   3   9  17      120.37      134.78     20.05 o
   4   9  17      247.09      229.93     21.55 o
   5   9  17       35.33        9.75     22.07 o
   6   9  17      165.33      174.15     25.05 o
   7   9  17       26.91       69.56     27.53 o
  -7  10  17       48.27       57.01     38.65 o
  -6  10  17      111.65      132.17     29.20 o
  -5  10  17      500.54      448.63     37.21 o
  -4  10  17      129.30      147.60     24.13 o
  -3  10  17      535.40      551.42     22.07 o
  -2  10  17      731.79      797.94     20.87 o
  -1  10  17       14.13       29.32     10.90 o
   0  10  17      598.24      606.76     25.17 o
   1  10  17        2.19      -11.75     11.75 o
   2  10  17      625.69      813.36     24.19 o
   3  10  17      423.45      519.34     30.83 o
   4  10  17      143.75      211.95     23.14 o
   5  10  17      479.97      480.41     47.02 o
   6  10  17      101.49      106.83     38.59 o
   7  10  17       56.41      -21.67     40.04 o
  -7  11  17       16.21      113.05     47.35 o
  -6  11  17       57.04       84.33     40.03 o
  -5  11  17       17.52       14.79     20.36 o
  -4  11  17      349.07      318.39     25.45 o
  -3  11  17       49.72       12.19     14.96 o
  -2  11  17      315.54      290.50     15.24 o
  -1  11  17     1208.38      977.56     22.18 o
   0  11  17        0.39        6.87     16.12 o
   1  11  17     1136.21      915.82     28.22 o
   2  11  17      389.64      404.64     40.78 o
   3  11  17       20.37       17.88     21.29 o
   4  11  17      398.16      463.16     56.13 o
   5  11  17       30.56       73.81     26.17 o
   6  11  17       71.15       93.84     28.31 o
   7  11  17       18.52       -5.80     57.97 o
  -6  12  17       75.47       73.53     91.31 o
  -5  12  17       50.07       65.66     22.93 o
  -4  12  17       34.24       34.83     18.75 o
  -3  12  17      327.00      328.16     17.53 o
  -2  12  17      115.22      113.00     14.26 o
  -1  12  17      437.51      474.87     17.12 o
   0  12  17      982.89      905.73     22.57 o
   1  12  17      430.53      428.71     19.55 o
   2  12  17      148.39      132.45     18.63 o
   3  12  17      355.05      426.05     25.76 o
   4  12  17       20.60       79.45     25.70 o
   5  12  17       20.09       27.36     45.19 o
   6  12  17       69.80       57.25     38.22 o
  -6  13  17      108.68       47.35     49.28 o
  -5  13  17      168.30      182.45     26.05 o
  -4  13  17       87.53      103.28     19.66 o
  -3  13  17       77.02       70.10     21.31 o
  -2  13  17      182.48      167.57     15.34 o
  -1  13  17      149.74      176.33     14.70 o
   0  13  17        4.74       39.02     31.13 o
   1  13  17      194.18      221.88     20.25 o
   2  13  17      201.15      239.69     28.41 o
   3  13  17       84.50       71.05     29.15 o
   4  13  17       85.24      161.71     28.48 o
   5  13  17      151.22      276.74     64.13 o
   6  13  17       65.70       63.77     55.08 o
  -5  14  17      154.78      102.04     35.51 o
  -4  14  17       56.16       82.82     26.88 o
  -3  14  17      115.42      127.85     22.73 o
  -2  14  17      163.85      158.45     16.52 o
  -1  14  17       52.97       66.71     16.55 o
   0  14  17      684.90      669.64     24.42 o
   1  14  17       44.69       44.45     21.21 o
   2  14  17      146.14      120.00     23.54 o
   3  14  17       91.90      131.61     28.41 o
   4  14  17       56.67       44.64     29.26 o
   5  14  17      170.23      172.98     62.81 o
  -5  15  17       60.84      191.29     62.81 o
  -4  15  17      154.48      177.46     32.99 o
  -3  15  17       83.77      102.12     21.99 o
  -2  15  17       96.47       78.41     21.98 o
  -1  15  17      288.19      296.51     22.93 o
   0  15  17        4.98        9.87     16.16 o
   1  15  17      248.82      234.58     22.79 o
   2  15  17      107.54      166.83     29.22 o
   3  15  17       54.25       14.61     36.16 o
   4  15  17      160.45      173.50     33.46 o
   5  15  17       66.41       -0.97     69.57 o
  -4  16  17       47.41       52.38     32.18 o
  -3  16  17      101.20       86.82     27.52 o
  -2  16  17      199.91      150.86     33.87 o
  -1  16  17      146.38      171.54     25.42 o
   0  16  17      327.15      327.12     25.33 o
   1  16  17      136.46      155.46     25.45 o
   2  16  17      224.99      234.19     31.20 o
   3  16  17       66.97       89.87     33.24 o
   4  16  17       56.08      102.42     87.93 o
  -3  17  17       16.57       34.15     32.59 o
  -2  17  17       12.59        9.81     47.63 o
  -1  17  17      344.39      311.93     32.46 o
   0  17  17        5.73       23.68     44.52 o
   1  17  17      385.46      343.65     29.76 o
   2  17  17       11.38        6.92     31.36 o
   3  17  17       24.93       81.09     46.93 o
  -2  18  17       88.85       98.88     47.81 o
  -1  18  17        8.69       27.44     43.96 o
   0  18  17      247.27      198.71     52.76 o
   1  18  17        7.45        2.52     36.95 o
   2  18  17       63.76       29.66     48.84 o
   0   0  18      188.41      273.37     33.52 o
   1   0  18      519.78      476.06     17.81 o
   2   0  18      832.02      827.17     17.34 o
   3   0  18       26.23       48.29      8.85 o
   4   0  18      592.14      668.68     26.25 o
   5   0  18       46.80       20.95     10.65 o
   6   0  18       13.07       13.10     24.01 o
   7   0  18       25.02       11.15     15.84 o
   8   0  18        2.06      -35.84     76.33 o
  -8   1  18       57.04       37.26     30.55 o
  -7   1  18      122.51      217.62     78.17 o
  -6   1  18       41.42       25.96     19.60 o
  -5   1  18       49.38       56.16     14.92 o
  -4   1  18      189.62      215.49     12.34 o
  -3   1  18      664.74      594.26     23.99 o
  -2   1  18     1627.87     1619.12     36.99 o
  -1   1  18     1788.71     1434.79     32.00 o
   0   1  18      277.82      251.13     12.35 o
   1   1  18     2079.24     1663.93     38.14 o
   2   1  18     1495.42     1545.56     46.00 o
   3   1  18      744.09      732.77     22.11 o
   4   1  18      225.74      261.75     14.78 o
   5   1  18       44.83       60.33     11.72 o
   6   1  18       34.11       -0.65     20.26 o
   7   1  18      106.12       91.37     22.47 o
   8   1  18       59.12       28.96     39.86 o
  -8   2  18       37.78       21.90     30.99 o
  -7   2  18       28.87       95.90     20.38 o
  -6   2  18       39.38       25.36     14.16 o
  -5   2  18        2.64       13.28     12.49 o
  -4   2  18      220.95      215.04     17.45 o
  -3   2  18      402.36      416.27     13.81 o
  -2   2  18      926.93      951.90     18.88 o
  -1   2  18      551.96      599.45     21.42 o
   0   2  18     3952.54     3796.22     63.87 o
   1   2  18      428.35      408.00     13.98 o
   2   2  18      864.12      906.15     28.30 o
   3   2  18      329.55      378.01     20.14 o
   4   2  18      178.52      197.99     14.10 o
   5   2  18        4.71       -5.32     12.01 o
   6   2  18       38.30       35.23     15.84 o
   7   2  18       19.17       26.59     18.00 o
   8   2  18       37.82       33.30     41.33 o
  -8   3  18       37.74       18.56     38.66 o
  -7   3  18       66.78      117.70     21.20 o
  -6   3  18        7.17       20.72     17.73 o
  -5   3  18       91.78      127.05     29.42 o
  -4   3  18      238.90      239.61     19.53 o
  -3   3  18      243.61      262.62     10.90 o
  -2   3  18      260.90      209.82     11.02 o
  -1   3  18     3007.26     2945.68     47.30 o
   0   3  18      508.54      563.18     14.40 o
   1   3  18     2684.83     2641.02     50.96 o
   2   3  18      302.52      249.61     11.75 o
   3   3  18      257.43      260.20     13.11 o
   4   3  18      189.10      216.36     21.31 o
   5   3  18       86.56       80.65     14.15 o
   6   3  18       10.24       24.64     16.24 o
   7   3  18       41.45       20.72     26.08 o
   8   3  18       30.16       81.10     46.33 o
  -8   4  18        7.43       15.46     61.84 o
  -7   4  18       66.47       81.44     22.57 o
  -6   4  18       93.83      121.46     34.54 o
  -5   4  18       48.90       70.55     16.92 o
  -4   4  18      193.75      191.20     14.58 o
  -3   4  18       55.89       78.57     11.91 o
  -2   4  18      973.99      775.36     30.89 o
  -1   4  18      354.90      371.62     15.37 o
   0   4  18      761.18      583.21     18.97 o
   1   4  18      324.06      361.33     12.17 o
   2   4  18      750.06      561.72     33.71 o
   3   4  18       83.08      151.19     17.86 o
   4   4  18      148.44      104.20     18.45 o
   5   4  18       36.41       22.96     16.49 o
   6   4  18      119.23       81.57     21.32 o
   7   4  18       80.01       91.03     30.21 o
   8   4  18       15.17      -56.04     56.04 o
  -8   5  18        5.82      -49.28     61.84 o
  -7   5  18       61.60       43.17     23.43 o
  -6   5  18       38.86       16.83     19.80 o
  -5   5  18       59.10       86.27     32.63 o
  -4   5  18      254.61      224.80     17.02 o
  -3   5  18      940.62      904.77     30.91 o
  -2   5  18      305.79      291.32     13.91 o
  -1   5  18      785.78      868.50     18.93 o
   0   5  18      576.69      541.49     14.17 o
   1   5  18      773.05      871.93     20.17 o
   2   5  18      422.84      479.03     30.19 o
   3   5  18     1057.68     1133.26     28.48 o
   4   5  18      279.37      264.32     25.81 o
   5   5  18       58.09       23.27     20.50 o
   6   5  18       42.10       43.61     20.81 o
   7   5  18       67.90       38.03     29.58 o
   8   5  18        3.67      120.95     56.52 o
  -7   6  18       64.59       26.49     23.96 o
  -6   6  18      116.52       94.80     21.46 o
  -5   6  18       84.54       75.50     17.28 o
  -4   6  18      282.84      329.75     43.55 o
  -3   6  18      255.87      219.86     14.58 o
  -2   6  18     1918.99     1611.81     34.85 o
  -1   6  18      180.41      170.94     10.48 o
   0   6  18     2040.47     1724.38     34.26 o
   1   6  18      152.27      146.05     12.62 o
   2   6  18     2054.16     1928.44     56.96 o
   3   6  18      164.23      129.25     18.43 o
   4   6  18      280.45      307.01     20.51 o
   5   6  18      116.07      119.42     21.50 o
   6   6  18      114.00      106.39     20.22 o
   7   6  18       63.44      143.78     29.80 o
  -7   7  18       27.12       24.85     23.76 o
  -6   7  18        2.41      -20.50     20.50 o
  -5   7  18        4.82       19.65     22.04 o
  -4   7  18      325.56      400.83     19.82 o
  -3   7  18      749.27      750.45     33.65 o
  -2   7  18      366.60      464.74     25.86 o
  -1   7  18     1479.54     1635.45     36.04 o
   0   7  18      453.75      494.43     15.88 o
   1   7  18     1525.33     1706.69     38.45 o
   2   7  18      276.21      382.81     19.31 o
   3   7  18      610.14      655.21     23.72 o
   4   7  18      286.84      329.44     28.88 o
   5   7  18        3.67        9.50     19.25 o
   6   7  18        1.95       -1.51     23.55 o
   7   7  18       18.19       -6.61     23.32 o
  -7   8  18       15.16       37.39     23.29 o
  -6   8  18       34.16       42.30     20.72 o
  -5   8  18       71.17       73.58     19.88 o
  -4   8  18       37.95       53.70     18.65 o
  -3   8  18      506.14      506.26     29.81 o
  -2   8  18      564.82      655.33     22.43 o
  -1   8  18      196.55      265.34     13.97 o
   0   8  18     1475.28     1469.78     32.02 o
   1   8  18      238.69      284.09     15.18 o
   2   8  18      678.08      852.14     33.26 o
   3   8  18      586.81      511.54     35.33 o
   4   8  18       19.74       37.71     20.43 o
   5   8  18       50.16       53.04     19.88 o
   6   8  18       44.23       17.31     30.73 o
   7   8  18       25.60       -9.28     28.77 o
  -7   9  18        2.40      -40.58     40.58 o
  -6   9  18       34.39       27.92     21.63 o
  -5   9  18       54.84       72.09     32.08 o
  -4   9  18      320.24      317.96     22.35 o
  -3   9  18       40.05       55.70     17.74 o
  -2   9  18      291.37      366.05     18.68 o
  -1   9  18     1030.69      855.43     19.23 o
   0   9  18       35.45       69.30     18.73 o
   1   9  18     1030.61      963.41     25.01 o
   2   9  18      296.95      397.10     16.59 o
   3   9  18       15.40       48.32     24.06 o
   4   9  18      360.03      403.72     23.53 o
   5   9  18       57.73       96.70     23.73 o
   6   9  18       47.91       43.20     24.24 o
   7   9  18        1.02       73.02     40.84 o
  -6  10  18       42.89       83.14     22.00 o
  -5  10  18       23.79       46.83     22.66 o
  -4  10  18      580.41      579.48     53.72 o
  -3  10  18       65.74       37.07     17.43 o
  -2  10  18      294.68      279.08     14.73 o
  -1  10  18      275.28      277.76     13.20 o
   0  10  18      716.47      909.53     20.41 o
   1  10  18      192.86      209.50     19.32 o
   2  10  18      313.54      326.11     16.08 o
   3  10  18       60.12      115.46     26.64 o
   4  10  18      622.75      688.97     30.04 o
   5  10  18       19.93        6.44     26.55 o
   6  10  18       34.32       55.99     67.36 o
   7  10  18       83.40       80.96     35.80 o
  -6  11  18        9.50       63.49     27.12 o
  -5  11  18       31.45       25.77     21.90 o
  -4  11  18      411.00      386.25     38.23 o
  -3  11  18       55.95       75.00     15.49 o
  -2  11  18       21.62       49.41     13.89 o
  -1  11  18      205.35      226.68     14.44 o
   0  11  18      134.61      136.94     12.38 o
   1  11  18      181.16      247.16     14.88 o
   2  11  18       18.34       13.29     17.58 o
   3  11  18       45.97       54.74     33.43 o
   4  11  18      374.16      387.14     27.53 o
   5  11  18       41.98      -17.59     25.34 o
   6  11  18       20.79       22.70     47.56 o
  -6  12  18       14.15       34.26     43.41 o
  -5  12  18       81.12       78.83     23.78 o
  -4  12  18       68.71      127.26     24.09 o
  -3  12  18       33.35       53.96     18.87 o
  -2  12  18      139.03      174.42     16.54 o
  -1  12  18      718.64      819.90     21.80 o
   0  12  18        6.82       39.94     14.52 o
   1  12  18      782.10      894.77     27.00 o
   2  12  18      161.80      192.05     27.23 o
   3  12  18       28.75       68.69     24.38 o
   4  12  18       46.92       41.58     22.46 o
   5  12  18       69.78       16.91     34.14 o
   6  12  18       24.03      -60.87     60.87 o
  -6  13  18       72.78      103.39     55.08 o
  -5  13  18      128.52      142.96     25.75 o
  -4  13  18        2.62       -2.00     23.75 o
  -3  13  18      144.74      111.27     17.87 o
  -2  13  18      105.25       77.57     15.96 o
  -1  13  18      478.41      448.97     22.97 o
   0  13  18        4.06       10.04     31.02 o
   1  13  18      567.42      644.00     27.32 o
   2  13  18      101.81       84.19     24.36 o
   3  13  18      148.75      190.76     27.76 o
   4  13  18       22.38        4.35     30.63 o
   5  13  18      121.75      179.24     30.81 o
   6  13  18       65.70       86.97     56.04 o
  -5  14  18       54.06      183.90     88.90 o
  -4  14  18      117.15      118.72     27.62 o
  -3  14  18      254.51      232.84     22.90 o
  -2  14  18      225.65      207.44     18.61 o
  -1  14  18      161.37      160.28     18.53 o
   0  14  18       89.50       57.38     18.37 o
   1  14  18      158.37      143.70     22.97 o
   2  14  18      206.35      196.92     24.50 o
   3  14  18      262.38      315.16     30.69 o
   4  14  18      120.32      124.55     29.73 o
   5  14  18       48.58       79.23     54.11 o
  -5  15  18        4.70      -31.89     62.81 o
  -4  15  18      128.05      105.80     32.96 o
  -3  15  18      106.06       73.37     22.19 o
  -2  15  18       83.39       99.06     23.03 o
  -1  15  18      202.80      244.13     35.33 o
   0  15  18       53.17       36.68     20.53 o
   1  15  18      207.39      217.37     23.68 o
   2  15  18       70.12      138.72     30.52 o
   3  15  18      109.66      105.68     43.52 o
   4  15  18      112.70      151.39     35.63 o
   5  15  18        8.66       26.09     58.94 o
  -4  16  18        7.94       16.22     56.30 o
  -3  16  18      196.98      197.13     32.58 o
  -2  16  18      200.88      212.29     30.22 o
  -1  16  18      139.96      127.29     29.01 o
   0  16  18      114.93       87.27     25.47 o
   1  16  18      134.59      164.17     25.94 o
   2  16  18      172.22      201.74     45.33 o
   3  16  18      179.87      278.01     41.23 o
   4  16  18        5.58       53.14     62.81 o
  -3  17  18       39.32      -32.77     49.36 o
  -2  17  18       31.37       85.50     36.76 o
  -1  17  18       69.25      210.39     54.15 o
   0  17  18      125.85      208.13     46.15 o
   1  17  18       73.69       46.85     28.80 o
   2  17  18       33.44      106.02     38.80 o
   3  17  18       45.40       71.26     48.14 o
  -1  18  18        1.95       20.04     49.14 o
   0  18  18       21.04       16.46     52.39 o
   1  18  18        6.03      -39.32     39.32 o
   1   0  19      660.34      733.40     20.55 o
   2   0  19        3.14        8.96      8.91 o
   3   0  19     1449.41     1345.86     31.93 o
   4   0  19      118.52      100.95     17.44 o
   5   0  19      823.75      685.17     23.78 o
   6   0  19       68.07       71.66     14.67 o
   7   0  19        1.62        8.90     17.06 o
   8   0  19      151.77      155.52     57.50 o
  -8   1  19       98.80       89.26     38.75 o
  -7   1  19       58.58       59.89     23.94 o
  -6   1  19      114.90      133.76     17.14 o
  -5   1  19      192.36      238.09     18.66 o
  -4   1  19      390.44      359.51     13.15 o
  -3   1  19     2162.47     2005.69     35.46 o
  -2   1  19      298.42      286.61     15.35 o
  -1   1  19      774.11      781.28     18.34 o
   0   1  19      602.01      626.42     18.40 o
   1   1  19      823.02      808.70     20.27 o
   2   1  19      248.29      244.74     16.96 o
   3   1  19     2568.38     2435.55     47.53 o
   4   1  19      503.20      454.70     23.56 o
   5   1  19      197.98      259.64     15.49 o
   6   1  19       80.16      143.45     31.93 o
   7   1  19       45.07       -3.02     18.35 o
   8   1  19       87.27      221.28     57.98 o
  -8   2  19        7.23       24.64     39.63 o
  -7   2  19       39.47       56.18     20.32 o
  -6   2  19      119.68      102.99     24.25 o
  -5   2  19      231.05      229.88     15.56 o
  -4   2  19      720.41      695.26     30.75 o
  -3   2  19      412.65      353.94     14.59 o
  -2   2  19       80.89       57.68     10.10 o
  -1   2  19      492.02      423.42     17.09 o
   0   2  19      370.06      396.73     16.31 o
   1   2  19      432.90      363.05     14.61 o
   2   2  19       41.88       21.11     10.06 o
   3   2  19      443.52      405.33     19.02 o
   4   2  19      825.15      886.10     62.96 o
   5   2  19      299.60      341.29     28.43 o
   6   2  19      121.28       97.00     25.66 o
   7   2  19       36.49       56.35     34.73 o
   8   2  19        3.17       46.38     62.81 o
  -8   3  19       17.55       83.10     58.94 o
  -7   3  19       16.54       47.05     32.63 o
  -6   3  19      254.20      317.12     27.59 o
  -5   3  19      767.78      764.28     24.97 o
  -4   3  19      164.35      163.87     17.44 o
  -3   3  19      520.86      401.72     14.97 o
  -2   3  19      275.26      256.73     11.77 o
  -1   3  19      153.82      148.36     10.15 o
   0   3  19        3.39       -5.52      9.54 o
   1   3  19      184.26      204.66     11.64 o
   2   3  19      249.02      207.55     18.48 o
   3   3  19      380.36      310.69     14.91 o
   4   3  19      176.13      182.24     18.43 o
   5   3  19      712.65      700.36     51.59 o
   6   3  19      286.75      288.54     36.01 o
   7   3  19       26.44       60.39     20.28 o
   8   3  19       23.44       59.91     41.68 o
  -8   4  19       19.48      -20.29     64.74 o
  -7   4  19       28.45       72.49     22.63 o
  -6   4  19      111.15      142.76     19.44 o
  -5   4  19      438.45      481.87     25.94 o
  -4   4  19        1.02        0.25     14.00 o
  -3   4  19      775.02      771.00     22.17 o
  -2   4  19      241.99      256.38     14.48 o
  -1   4  19      203.76      188.99     13.46 o
   0   4  19      188.43      141.30      9.54 o
   1   4  19      183.10      169.97     15.68 o
   2   4  19      298.21      309.50     22.77 o
   3   4  19      726.14      786.11     41.36 o
   4   4  19       26.81       42.17     14.58 o
   5   4  19      449.07      473.81     64.60 o
   6   4  19      142.78      165.28     18.24 o
   7   4  19       27.97       46.17     39.35 o
   8   4  19       27.05       39.45     37.53 o
  -7   5  19      102.18      101.38     21.74 o
  -6   5  19       56.09       71.94     22.21 o
  -5   5  19      291.01      251.07     35.03 o
  -4   5  19      245.68      274.31     22.18 o
  -3   5  19      101.94       84.25     13.35 o
  -2   5  19      702.83      689.59     23.59 o
  -1   5  19      522.74      468.16     16.45 o
   0   5  19       34.55        5.54     10.92 o
   1   5  19      536.83      466.27     16.03 o
   2   5  19      729.16      839.53     28.29 o
   3   5  19      148.77      125.92     18.68 o
   4   5  19      210.01      247.10     21.11 o
   5   5  19      227.73      160.27     25.43 o
   6   5  19       55.82       -0.28     23.72 o
   7   5  19      104.39       91.35     32.22 o
  -7   6  19       10.76       12.17     22.78 o
  -6   6  19      139.97       66.50     20.79 o
  -5   6  19       24.49       24.06     17.87 o
  -4   6  19      714.02      812.40     35.36 o
  -3   6  19      173.10      165.21     14.70 o
  -2   6  19       30.20       37.48      9.93 o
  -1   6  19      179.44      210.67     10.87 o
   0   6  19      209.59      152.21     13.22 o
   1   6  19      216.41      235.94     13.98 o
   2   6  19        3.94        0.80     12.24 o
   3   6  19      289.12      291.17     15.55 o
   4   6  19      707.96      762.24     28.80 o
   5   6  19       31.71       55.90     25.98 o
   6   6  19      101.59      112.21     29.83 o
   7   6  19       11.88      -20.97     30.35 o
  -7   7  19       12.07       36.48     24.54 o
  -6   7  19      222.54      225.30     24.75 o
  -5   7  19      100.15       96.00     28.50 o
  -4   7  19      309.41      341.79     22.60 o
  -3   7  19      355.55      337.98     48.13 o
  -2   7  19      785.73      617.16     24.84 o
  -1   7  19      157.60       96.58     15.33 o
   0   7  19       39.26       33.57      9.78 o
   1   7  19       93.63       82.34     16.90 o
   2   7  19      779.66      662.16     20.03 o
   3   7  19      276.03      279.69     18.31 o
   4   7  19      383.60      410.85     23.60 o
   5   7  19      117.49      137.81     21.23 o
   6   7  19      210.35      264.97     25.59 o
   7   7  19       12.64      112.10     35.40 o
  -7   8  19      104.49      223.22     42.52 o
  -6   8  19       91.70       90.73     40.20 o
  -5   8  19      174.42      147.44     23.18 o
  -4   8  19      168.41      159.88     25.11 o
  -3   8  19      285.11      290.49     20.80 o
  -2   8  19      854.31      760.49     20.36 o
  -1   8  19       19.28       38.15     10.79 o
   0   8  19      707.58      698.56     23.48 o
   1   8  19       16.84       42.50     13.76 o
   2   8  19      838.93      844.87     25.37 o
   3   8  19      299.01      296.06     20.16 o
   4   8  19      217.32      236.55     23.44 o
   5   8  19      164.50      209.86     24.14 o
   6   8  19       93.23      132.32     31.94 o
   7   8  19       86.74      -15.66     83.10 o
  -7   9  19       47.48       12.56     45.41 o
  -6   9  19       52.50       55.80     32.22 o
  -5   9  19       96.34      109.82     22.64 o
  -4   9  19      284.93      332.64     35.15 o
  -3   9  19      118.85      186.79     19.93 o
  -2   9  19      370.27      334.41     21.24 o
  -1   9  19       61.52       55.30     17.14 o
   0   9  19       13.14       34.16     11.23 o
   1   9  19       75.57       72.10     13.56 o
   2   9  19      322.52      327.58     22.03 o
   3   9  19       76.28       81.65     28.73 o
   4   9  19      284.64      328.15     23.78 o
   5   9  19       91.49      113.55     31.10 o
   6   9  19       56.10       -1.23     34.80 o
   7   9  19       27.64       27.60     33.93 o
  -7  10  19       12.49        0.97     42.51 o
  -6  10  19      102.02       89.45     22.06 o
  -5  10  19       57.62       90.07     26.16 o
  -4  10  19      370.25      318.50     40.60 o
  -3  10  19      154.04      183.71     19.45 o
  -2  10  19      709.97      612.58     20.17 o
  -1  10  19      161.69      140.20     15.10 o
   0  10  19       27.63       24.60     12.90 o
   1  10  19      116.45       97.36     14.04 o
   2  10  19      738.65      736.85     24.62 o
   3  10  19      197.02      285.25     23.69 o
   4  10  19      360.44      295.83     26.61 o
   5  10  19       51.45      128.48     26.92 o
   6  10  19      112.56       81.33     25.98 o
   7  10  19       17.97      -52.18     58.94 o
  -6  11  19       81.01       86.18     31.04 o
  -5  11  19       39.05        9.83     33.22 o
  -4  11  19      194.59      198.82     24.01 o
  -3  11  19      102.95      101.60     24.34 o
  -2  11  19      117.69      117.76     15.55 o
  -1  11  19      238.22      289.21     16.28 o
   0  11  19      100.97      182.37     21.94 o
   1  11  19      227.99      286.88     15.52 o
   2  11  19      135.39      147.79     19.33 o
   3  11  19      109.95      190.67     41.38 o
   4  11  19      223.37      264.25     28.57 o
   5  11  19       68.93       76.03     28.38 o
   6  11  19       51.81       77.39     45.73 o
  -6  12  19       63.29       89.86     48.31 o
  -5  12  19       91.36       87.58     24.56 o
  -4  12  19      173.36      135.65     21.34 o
  -3  12  19      112.25       85.34     18.13 o
  -2  12  19      122.34       85.83     16.86 o
  -1  12  19      315.25      288.81     16.32 o
   0  12  19       17.38       -2.24     15.34 o
   1  12  19      351.61      336.02     31.29 o
   2  12  19      178.50      157.89     19.97 o
   3  12  19      125.26      115.49     25.11 o
   4  12  19      152.20      100.45     29.18 o
   5  12  19       81.84      170.54     33.57 o
   6  12  19       67.21       17.39     49.28 o
  -5  13  19      109.26      118.27     27.52 o
  -4  13  19       33.05       38.45     22.73 o
  -3  13  19       32.84       -7.16     20.09 o
  -2  13  19       79.36       74.47     17.95 o
  -1  13  19      101.32       27.33     17.37 o
   0  13  19      181.89      166.32     17.29 o
   1  13  19      106.21       84.70     19.16 o
   2  13  19       68.51       55.69     36.88 o
   3  13  19       51.63       18.76     25.61 o
   4  13  19       47.89       72.71     28.78 o
   5  13  19       74.54      255.10     72.47 o
  -5  14  19       85.32       49.22     52.60 o
  -4  14  19       10.51      -26.06     26.06 o
  -3  14  19       91.28      127.71     24.37 o
  -2  14  19      125.14      155.72     18.74 o
  -1  14  19      205.48      176.30     20.51 o
   0  14  19       81.39      107.29     19.00 o
   1  14  19      213.42      242.50     29.47 o
   2  14  19      115.67      133.25     28.88 o
   3  14  19       75.88       72.51     31.88 o
   4  14  19       26.18       41.31     34.52 o
   5  14  19       83.71      143.98     62.81 o
  -4  15  19       22.21       -8.54     28.28 o
  -3  15  19      137.59       97.13     23.56 o
  -2  15  19       60.53       12.35     22.30 o
  -1  15  19      141.69       93.80     22.31 o
   0  15  19       89.59      110.40     20.07 o
   1  15  19      151.81      179.18     25.95 o
   2  15  19       64.53       67.33     28.62 o
   3  15  19      152.81      213.61     29.00 o
   4  15  19       28.62       19.33     56.04 o
  -3  16  19        8.24      -34.39     34.39 o
  -2  16  19       30.22       26.16     34.29 o
  -1  16  19       66.90      146.58     29.34 o
   0  16  19       68.99       43.73     34.17 o
   1  16  19       73.92       43.01     38.02 o
   2  16  19       29.41       -7.67     30.22 o
   3  16  19        3.03       92.34     48.49 o
  -2  17  19       30.10       16.27     37.91 o
  -1  17  19      140.65      152.53     37.68 o
   0  17  19       24.03        7.66     38.02 o
   1  17  19      148.92      119.18     29.83 o
   2  17  19       28.57       53.90     37.29 o
   0  18  19      341.93      254.40     54.33 o
   0   0  20      450.02      282.73     19.65 o
   1   0  20     1387.15     1425.44     34.17 o
   2   0  20     2441.90     2346.53     45.64 o
   3   0  20       56.55       41.69     10.29 o
   4   0  20       71.24       47.95     13.95 o
   5   0  20       18.83       39.58     17.69 o
   6   0  20        0.42       16.63     15.21 o
   7   0  20        0.98       -8.47     18.37 o
   8   0  20       13.25      -41.33     41.33 o
  -8   1  20       60.76      -41.50     57.98 o
  -7   1  20      145.45      184.80     38.32 o
  -6   1  20       36.71       49.17     15.47 o
  -5   1  20       61.67       52.34     26.78 o
  -4   1  20       30.28       35.82     12.25 o
  -3   1  20      274.97      280.23     12.35 o
  -2   1  20     1356.12     1267.41     30.76 o
  -1   1  20      574.78      659.28     19.20 o
   0   1  20     1616.50     1419.07     39.11 o
   1   1  20      644.97      733.60     22.63 o
   2   1  20     1520.23     1423.20     35.51 o
   3   1  20      223.04      223.59     13.21 o
   4   1  20       35.22       34.13     14.50 o
   5   1  20       56.25       40.84     12.93 o
   6   1  20       36.98       29.91     20.96 o
   7   1  20      118.81       96.62     19.36 o
   8   1  20       64.58      106.29     60.88 o
  -8   2  20       76.24      167.14     46.77 o
  -7   2  20       48.45       20.33     20.34 o
  -6   2  20       88.49       73.59     18.30 o
  -5   2  20       47.86       46.46     17.59 o
  -4   2  20      267.93      177.26     13.41 o
  -3   2  20      501.78      471.91     15.89 o
  -2   2  20      113.13      101.11      9.56 o
  -1   2  20      458.67      434.49     15.24 o
   0   2  20      914.35      821.59     23.11 o
   1   2  20      453.91      470.17     17.56 o
   2   2  20       44.22       39.51     11.80 o
   3   2  20      432.98      412.38     24.15 o
   4   2  20      270.51      183.87     22.12 o
   5   2  20       46.01       27.39     15.14 o
   6   2  20       80.90       48.74     17.53 o
   7   2  20       62.07       70.80     23.42 o
   8   2  20       75.19       46.38     73.44 o
  -8   3  20       94.20       42.93     39.88 o
  -7   3  20        7.89      -23.07     23.07 o
  -6   3  20        6.74        4.97     40.28 o
  -5   3  20       14.63       17.50     15.13 o
  -4   3  20       71.73       85.66     20.36 o
  -3   3  20      230.13      202.92     16.63 o
  -2   3  20     1038.14     1056.73     33.47 o
  -1   3  20      504.87      441.91     14.71 o
   0   3  20     1618.62     1404.87     34.22 o
   1   3  20      531.09      481.54     18.26 o
   2   3  20     1031.73      961.77     29.01 o
   3   3  20      181.95      142.97     17.39 o
   4   3  20      103.67      134.98     27.76 o
   5   3  20        9.81       46.78     18.38 o
   6   3  20       12.25       28.89     15.62 o
   7   3  20       12.93       20.65     27.72 o
   8   3  20       86.35       54.11     59.91 o
  -7   4  20       10.39       -5.40     24.46 o
  -6   4  20        9.89       28.63     20.78 o
  -5   4  20      123.83      127.74     28.88 o
  -4   4  20       52.10       51.78     15.12 o
  -3   4  20      594.81      478.50     39.48 o
  -2   4  20      407.57      514.30     19.78 o
  -1   4  20      966.92      918.97     21.22 o
   0   4  20      497.16      572.21     15.99 o
   1   4  20      918.28      816.14     19.52 o
   2   4  20      411.18      507.76     18.20 o
   3   4  20      614.81      497.32     35.33 o
   4   4  20       51.23       33.09     16.70 o
   5   4  20      109.13      100.59     23.29 o
   6   4  20       18.82       32.51     18.05 o
   7   4  20       17.03       58.37     45.87 o
   8   4  20        6.25       61.84     71.50 o
  -7   5  20       14.29       39.20     22.53 o
  -6   5  20       26.06      -14.95     20.76 o
  -5   5  20       88.60      127.09     91.32 o
  -4   5  20       31.10       16.17     18.49 o
  -3   5  20      115.30      107.98     11.34 o
  -2   5  20      394.36      412.25     15.25 o
  -1   5  20      159.43      154.33     13.06 o
   0   5  20      155.71      209.27     11.60 o
   1   5  20      280.37      306.14     20.89 o
   2   5  20      430.80      475.70     17.86 o
   3   5  20      116.90      148.59     14.01 o
   4   5  20       36.83       53.99     17.66 o
   5   5  20      103.00       65.00     22.71 o
   6   5  20       31.21       -1.23     31.06 o
   7   5  20       16.52       30.35     42.27 o
  -7   6  20       33.76       26.38     25.62 o
  -6   6  20       22.78        6.68     23.57 o
  -5   6  20       38.08       47.15     19.51 o
  -4   6  20       57.54       81.26     24.19 o
  -3   6  20       98.11      144.29     15.19 o
  -2   6  20      378.99      334.25     15.15 o
  -1   6  20     2221.00     2253.70     46.30 o
   0   6  20      496.84      489.39     16.99 o
   1   6  20     2279.15     2379.99     54.30 o
   2   6  20      286.85      251.66     17.00 o
   3   6  20       93.58      179.38     18.59 o
   4   6  20       79.61       55.74     18.26 o
   5   6  20       54.17       39.77     21.08 o
   6   6  20       18.61       32.12     33.89 o
   7   6  20       37.28       35.38     31.71 o
  -7   7  20        4.01      -24.50     32.87 o
  -6   7  20        9.25       40.12     22.39 o
  -5   7  20       72.78       89.39     21.12 o
  -4   7  20      277.35      263.03     24.71 o
  -3   7  20      369.75      330.37     36.41 o
  -2   7  20     1066.38      961.41     35.14 o
  -1   7  20      315.38      285.71     13.77 o
   0   7  20      341.57      286.83     14.11 o
   1   7  20      335.28      334.64     16.90 o
   2   7  20     1059.52      999.05     30.46 o
   3   7  20      309.94      316.04     23.59 o
   4   7  20      275.29      276.36     21.08 o
   5   7  20       60.50       36.92     22.86 o
   6   7  20        4.68      -11.87     24.02 o
   7   7  20        0.57      -29.67     38.90 o
  -7   8  20       28.91       73.44     44.45 o
  -6   8  20       16.07      -17.42     27.79 o
  -5   8  20       15.43       17.06     23.57 o
  -4   8  20      151.02      130.01     19.70 o
  -3   8  20      619.28      580.26     28.79 o
  -2   8  20      126.62      104.64     11.51 o
  -1   8  20      154.87      177.96     17.82 o
   0   8  20      360.28      319.17     17.21 o
   1   8  20      231.74      208.20     16.28 o
   2   8  20      180.41      161.94     20.67 o
   3   8  20      730.29      676.13     24.53 o
   4   8  20      128.33      143.02     22.97 o
   5   8  20       11.53        4.29     22.55 o
   6   8  20       11.21       41.68     24.00 o
   7   8  20       25.52       20.74     43.96 o
  -7   9  20       13.01      -51.21     51.21 o
  -6   9  20       26.98       36.07     24.04 o
  -5   9  20       36.33       21.64     26.05 o
  -4   9  20      187.62      204.86     37.24 o
  -3   9  20       82.70       70.77     18.97 o
  -2   9  20      219.88      194.60     20.20 o
  -1   9  20      465.39      500.58     17.96 o
   0   9  20      245.45      236.51     16.92 o
   1   9  20      541.93      622.92     23.92 o
   2   9  20      148.14      153.99     16.88 o
   3   9  20       95.26       73.83     23.63 o
   4   9  20      180.73      130.36     24.86 o
   5   9  20       32.98       30.65     29.38 o
   6   9  20       41.61       75.00     38.40 o
   7   9  20        7.84       -5.44     36.72 o
  -6  10  20       31.76       13.86     26.71 o
  -5  10  20       44.89       70.87     51.88 o
  -4  10  20      141.31      165.45     24.62 o
  -3  10  20        7.06       14.27     17.01 o
  -2  10  20      119.76       72.67     14.25 o
  -1  10  20      678.95      780.59     21.11 o
   0  10  20      523.18      407.30     17.35 o
   1  10  20      613.24      758.16     22.28 o
   2  10  20       67.51       53.65     15.93 o
   3  10  20       31.31       27.12     22.39 o
   4  10  20      123.83      116.37     26.22 o
   5  10  20       55.40       76.93     31.97 o
   6  10  20       22.55       48.07     31.17 o
  -6  11  20       46.20       28.02     46.38 o
  -5  11  20      174.13      161.05     31.24 o
  -4  11  20      108.76      121.42     24.23 o
  -3  11  20       36.43       30.58     17.75 o
  -2  11  20      435.83      404.94     20.18 o
  -1  11  20      127.81      174.41     15.75 o
   0  11  20      579.04      671.51     22.00 o
   1  11  20      130.65      169.90     15.10 o
   2  11  20      389.95      439.64     22.81 o
   3  11  20       48.22       56.46     26.28 o
   4  11  20       90.85      191.63     28.61 o
   5  11  20      195.93      210.45     31.37 o
   6  11  20       34.56      -30.92     49.28 o
  -6  12  20       31.84      -49.28     54.11 o
  -5  12  20      101.60      144.25     30.66 o
  -4  12  20       24.69       10.77     29.11 o
  -3  12  20       59.80       18.79     16.37 o
  -2  12  20      108.20      101.77     20.74 o
  -1  12  20      185.41      201.12     17.72 o
   0  12  20       64.12       75.72     14.28 o
   1  12  20      152.40      134.55     16.65 o
   2  12  20      134.25       91.16     22.75 o
   3  12  20       35.76       33.07     24.92 o
   4  12  20       37.06       72.42     26.98 o
   5  12  20       97.25      168.60     34.59 o
   6  12  20       28.84      -24.16     63.77 o
  -5  13  20       14.35       78.75     36.58 o
  -4  13  20       65.57       59.63     22.36 o
  -3  13  20       23.23       21.73     49.71 o
  -2  13  20      191.86      198.95     25.05 o
  -1  13  20      597.52      637.69     24.27 o
   0  13  20      135.60      180.14     19.15 o
   1  13  20      620.36      589.79     28.21 o
   2  13  20      210.60      210.71     35.85 o
   3  13  20        8.09       28.82     32.02 o
   4  13  20       78.84      115.24     34.08 o
   5  13  20       11.45       32.85     56.04 o
  -5  14  20       31.24       32.48     71.50 o
  -4  14  20       70.98       33.31     37.25 o
  -3  14  20      198.04      207.26     24.14 o
  -2  14  20      117.78      100.77     18.69 o
  -1  14  20      223.99      223.80     21.80 o
   0  14  20       82.40       70.18     20.72 o
   1  14  20      211.42      240.02     26.90 o
   2  14  20      121.17       83.55     26.36 o
   3  14  20      215.30      240.85     29.63 o
   4  14  20       60.85        6.84     36.96 o
   5  14  20       23.72       -6.76     80.20 o
  -4  15  20       25.70      -27.16     34.89 o
  -3  15  20       25.72       83.83     23.76 o
  -2  15  20      134.11      110.12     28.82 o
  -1  15  20       60.23        3.64     24.09 o
   0  15  20      339.66      333.69     25.95 o
   1  15  20       53.67       65.01     24.61 o
   2  15  20      138.15      167.13     53.06 o
   3  15  20       41.54       89.51     38.33 o
   4  15  20       31.31      -62.81     62.81 o
  -3  16  20      117.11      116.04     34.69 o
  -2  16  20       98.04       38.59     33.85 o
  -1  16  20       97.35      114.41     30.99 o
   0  16  20       28.50       14.41     26.75 o
   1  16  20       92.89       83.51     34.26 o
   2  16  20       87.69       67.71     43.03 o
   3  16  20      139.10      114.03     68.61 o
  -2  17  20       37.99       17.01     43.36 o
  -1  17  20       34.37      -10.63     63.77 o
   0  17  20       32.71       71.20     42.97 o
   1  17  20       26.60        3.29     47.92 o
   2  17  20       37.51       52.85     38.38 o
   1   0  21      242.97      237.89     15.19 o
   2   0  21     1046.98     1062.72     27.45 o
   3   0  21        8.15        4.22     12.23 o
   4   0  21      382.25      448.77     18.06 o
   5   0  21      290.62      289.67     23.02 o
   6   0  21       76.44       30.75     15.93 o
   7   0  21        2.61       13.45     20.89 o
   8   0  21        3.27       21.03     63.29 o
  -8   1  21       48.99       78.67     47.29 o
  -7   1  21       77.53       93.28     20.38 o
  -6   1  21       59.54       35.25     16.10 o
  -5   1  21      205.14      167.54     17.57 o
  -4   1  21      128.98      124.86     12.42 o
  -3   1  21      551.97      434.34     16.26 o
  -2   1  21      227.94      167.38     12.81 o
  -1   1  21      253.74      237.69     11.78 o
   0   1  21      230.65      180.57     15.70 o
   1   1  21      320.68      311.28     15.53 o
   2   1  21      165.36      131.78     12.49 o
   3   1  21      427.86      361.64     28.88 o
   4   1  21      178.38      235.89     14.81 o
   5   1  21      181.13      169.57     14.66 o
   6   1  21       63.62      106.49     18.72 o
   7   1  21       81.82       28.22     24.33 o
  -8   2  21       13.26      105.32     67.64 o
  -7   2  21        0.30       26.30     23.15 o
  -6   2  21      193.59      233.16     25.88 o
  -5   2  21       32.27       30.09     14.24 o
  -4   2  21      615.51      554.60     23.82 o
  -3   2  21       51.19       64.15     10.47 o
  -2   2  21      595.56      505.59     16.61 o
  -1   2  21       57.77       90.37     10.04 o
   0   2  21      166.20      162.73     14.41 o
   1   2  21       63.45      106.10     16.46 o
   2   2  21      539.38      468.81     28.66 o
   3   2  21       52.77       74.23     12.40 o
   4   2  21      573.98      495.22     22.70 o
   5   2  21       32.60       45.64     22.25 o
   6   2  21      187.99      209.66     18.40 o
   7   2  21        0.37      -19.29     27.79 o
  -8   3  21        5.09        5.80     53.14 o
  -7   3  21        8.57       42.46     22.63 o
  -6   3  21       14.19       37.99     26.80 o
  -5   3  21      583.53      628.02     49.75 o
  -4   3  21       72.51       79.96     14.77 o
  -3   3  21      580.49      588.14     20.71 o
  -2   3  21      341.86      264.25     17.22 o
  -1   3  21       24.80       30.92      8.63 o
   0   3  21        0.93       31.16     11.96 o
   1   3  21       51.40       26.13     10.88 o
   2   3  21      276.07      196.82     15.20 o
   3   3  21      631.67      581.15     23.28 o
   4   3  21       40.68       71.77     40.52 o
   5   3  21      515.63      544.40     39.21 o
   6   3  21       12.96       -2.70     18.96 o
   7   3  21        8.74      -25.03     33.93 o
   8   3  21        4.93      196.15     57.01 o
  -7   4  21       11.59       -6.21     25.29 o
  -6   4  21       94.51       40.96     47.74 o
  -5   4  21      250.89      305.64     54.73 o
  -4   4  21       93.46       81.57     17.30 o
  -3   4  21      378.15      341.87     22.83 o
  -2   4  21      747.23      664.30     18.55 o
  -1   4  21       32.65       17.84      9.34 o
   0   4  21        5.48       20.50      8.53 o
   1   4  21       58.40       72.17     11.24 o
   2   4  21      758.65      676.23     26.56 o
   3   4  21      382.03      330.10     15.91 o
   4   4  21      187.74      159.33     20.09 o
   5   4  21      221.57      218.32     22.71 o
   6   4  21      116.56       94.46     20.39 o
   7   4  21        8.82       35.82     31.50 o
  -7   5  21      105.28       89.31     25.16 o
  -6   5  21       47.20       44.33     21.57 o
  -5   5  21      446.03      430.45     27.40 o
  -4   5  21      101.80      138.78     21.00 o
  -3   5  21      277.61      358.64     31.70 o
  -2   5  21      392.74      374.97     18.31 o
  -1   5  21      485.19      467.13     16.67 o
   0   5  21       13.25       22.22     16.62 o
   1   5  21      426.22      420.26     17.69 o
   2   5  21      357.74      348.79     16.39 o
   3   5  21      277.26      338.49     17.16 o
   4   5  21      145.58      140.20     30.85 o
   5   5  21      373.04      340.52     31.95 o
   6   5  21       57.79      109.73     29.36 o
   7   5  21      106.63      148.92     33.96 o
  -7   6  21       36.24       29.17     30.13 o
  -6   6  21       84.67       83.20     24.13 o
  -5   6  21      238.58      306.06     29.10 o
  -4   6  21      490.69      452.46     49.43 o
  -3   6  21       36.07       12.43     16.18 o
  -2   6  21       33.16       12.01     11.31 o
  -1   6  21       65.42       36.54     11.68 o
   0   6  21      362.13      268.66     15.33 o
   1   6  21       61.28       53.08     15.29 o
   2   6  21       40.74       49.42     18.60 o
   3   6  21       72.69       60.44     13.49 o
   4   6  21      427.15      371.29     25.17 o
   5   6  21      238.07      191.14     23.78 o
   6   6  21       89.36       18.86     36.32 o
   7   6  21       38.42      -16.08     34.08 o
  -7   7  21       30.58       11.37     42.03 o
  -6   7  21       34.43       51.42     26.51 o
  -5   7  21      230.23      282.57     43.38 o
  -4   7  21      197.57      234.92     32.10 o
  -3   7  21      420.54      440.85     33.05 o
  -2   7  21      126.93      175.50     14.43 o
  -1   7  21      468.03      508.90     16.34 o
   0   7  21      201.49      200.88     14.70 o
   1   7  21      434.33      500.75     19.54 o
   2   7  21      124.27      159.62     15.29 o
   3   7  21      412.87      405.32     19.19 o
   4   7  21      178.84      244.52     24.83 o
   5   7  21      234.43      316.97     31.94 o
   6   7  21       24.12       57.10     46.72 o
   7   7  21       43.56       46.38     45.41 o
  -6   8  21       56.72      119.34     25.94 o
  -5   8  21       13.19        8.90     42.40 o
  -4   8  21      118.75       87.25     25.05 o
  -3   8  21      326.54      320.22     65.54 o
  -2   8  21      726.87      736.10     32.61 o
  -1   8  21      106.65       82.47     12.48 o
   0   8  21       98.43      125.74     14.30 o
   1   8  21      115.17       66.21     18.51 o
   2   8  21      788.18      855.70     25.90 o
   3   8  21      324.74      374.03     25.05 o
   4   8  21      183.16      166.25     26.22 o
   5   8  21        8.64       69.00     23.02 o
   6   8  21       37.34      -26.78     26.78 o
   7   8  21        5.89      -27.75    120.30 o
  -6   9  21       43.31       30.36     26.17 o
  -5   9  21      108.28      126.40     31.62 o
  -4   9  21       51.04       32.61     21.63 o
  -3   9  21      281.79      298.06     26.06 o
  -2   9  21      531.40      419.76     23.32 o
  -1   9  21       39.21       53.52     13.08 o
   0   9  21       10.83       21.40     25.73 o
   1   9  21       62.56       64.97     15.75 o
   2   9  21      611.10      550.33     24.07 o
   3   9  21      272.74      336.14     24.89 o
   4   9  21       54.52       40.14     22.96 o
   5   9  21      111.52      128.73     49.37 o
   6   9  21       52.66       13.43     36.69 o
  -6  10  21      151.76      165.36     36.82 o
  -5  10  21        3.02        5.59     24.54 o
  -4  10  21      434.00      461.32     28.46 o
  -3  10  21       61.39      101.09     20.46 o
  -2  10  21       79.75       96.70     17.02 o
  -1  10  21      452.94      515.80     23.69 o
   0  10  21      285.11      280.61     17.26 o
   1  10  21      404.68      417.38     18.71 o
   2  10  21      113.44      154.22     22.53 o
   3  10  21       37.41       23.90     24.24 o
   4  10  21      379.38      487.18     53.29 o
   5  10  21        9.70      -11.27     43.37 o
   6  10  21      205.06      216.08     44.56 o
  -6  11  21       52.56      105.35     42.30 o
  -5  11  21       45.77       40.83     37.52 o
  -4  11  21      103.47       93.03     25.46 o
  -3  11  21      130.22      112.70     19.87 o
  -2  11  21      115.31      131.63     16.01 o
  -1  11  21       75.10       66.41     13.91 o
   0  11  21      201.67      167.22     25.82 o
   1  11  21       81.79       65.64     15.11 o
   2  11  21       82.81      136.48     27.81 o
   3  11  21      160.45      130.67     23.50 o
   4  11  21      107.25      110.69     30.27 o
   5  11  21       47.71       53.83     27.46 o
   6  11  21       39.15       93.73     64.74 o
  -5  12  21       28.42        7.08     27.34 o
  -4  12  21      163.94      210.58     28.25 o
  -3  12  21       73.79       62.82     18.53 o
  -2  12  21      118.18      144.42     18.27 o
  -1  12  21       46.07       47.82     17.15 o
   0  12  21       68.31       91.00     16.73 o
   1  12  21       59.82       62.96     21.58 o
   2  12  21      101.39      140.64     23.53 o
   3  12  21       49.63       61.43     28.03 o
   4  12  21      164.31      189.84     28.66 o
   5  12  21       35.82       69.57     53.14 o
  -5  13  21        4.14       39.59     37.35 o
  -4  13  21       11.18       52.80     30.08 o
  -3  13  21       64.74       71.16     22.99 o
  -2  13  21      129.60      131.78     18.47 o
  -1  13  21       83.64      106.33     20.57 o
   0  13  21       26.40       51.32     19.67 o
   1  13  21       85.91      147.79     29.46 o
   2  13  21      136.36      142.03     22.85 o
   3  13  21       62.63       48.51     32.43 o
   4  13  21       15.47      -33.34     36.82 o
   5  13  21        5.90      160.39     57.97 o
  -4  14  21       43.43       72.60     27.37 o
  -3  14  21       76.12       68.86     23.37 o
  -2  14  21       85.92      134.24     28.40 o
  -1  14  21      113.73      132.62     20.69 o
   0  14  21       19.43       61.88     20.45 o
   1  14  21      106.20      117.29     30.65 o
   2  14  21       70.69       40.62     33.61 o
   3  14  21       70.73       12.44     26.62 o
   4  14  21       41.05      -26.09     63.77 o
  -4  15  21        6.26      -48.11     48.38 o
  -3  15  21      120.74      101.80     26.15 o
  -2  15  21       91.56      178.96     37.43 o
  -1  15  21       38.47       25.93     25.26 o
   0  15  21      231.59      208.89     34.87 o
   1  15  21       48.53       -2.89     24.56 o
   2  15  21       73.23      141.32     48.40 o
   3  15  21      106.86      143.05     38.81 o
   4  15  21        6.75      -12.56     64.74 o
  -3  16  21       59.69      111.12     63.77 o
  -2  16  21       80.79       75.54     39.41 o
  -1  16  21       48.14       63.04     39.66 o
   0  16  21      119.94       53.36     31.78 o
   1  16  21       50.49       39.53     36.92 o
   2  16  21       86.55       61.11     38.61 o
   3  16  21       69.63       28.02     67.64 o
  -1  17  21      114.75      121.98     56.53 o
   0  17  21      151.23      119.65     47.46 o
   1  17  21      109.38       58.38     33.78 o
   0   0  22      152.05      268.27     27.47 o
   1   0  22      931.18      850.61     26.51 o
   2   0  22      448.50      441.03     18.04 o
   3   0  22      807.58      850.51     42.49 o
   4   0  22       97.27       83.32     14.36 o
   5   0  22       40.50       67.06     15.37 o
   6   0  22       74.83       41.82     27.07 o
   7   0  22        0.86      -13.25     18.97 o
  -7   1  22       11.84       24.23     22.63 o
  -6   1  22       22.64       -4.79     17.29 o
  -5   1  22        4.93        4.53     19.10 o
  -4   1  22      186.36      203.52     15.60 o
  -3   1  22        9.42       23.38     10.73 o
  -2   1  22     1093.89     1166.99     26.69 o
  -1   1  22       11.73        5.95     17.40 o
   0   1  22     1209.05     1290.42     33.72 o
   1   1  22       21.95       27.17     12.62 o
   2   1  22     1464.69     1503.26     36.78 o
   3   1  22       15.51       23.44     12.29 o
   4   1  22      168.67      151.55     13.63 o
   5   1  22        6.38       15.47     14.03 o
   6   1  22       23.16        9.78     21.27 o
   7   1  22        9.03       30.28     19.16 o
  -7   2  22       63.19       38.50     32.67 o
  -6   2  22        3.98       29.40     19.50 o
  -5   2  22       68.80       74.00     15.81 o
  -4   2  22       83.02       65.01     19.88 o
  -3   2  22       97.06       79.70     11.63 o
  -2   2  22      745.54      806.70     29.68 o
  -1   2  22      756.43      862.57     19.91 o
   0   2  22      221.22      258.63     13.50 o
   1   2  22      882.77      922.10     38.02 o
   2   2  22      759.99      713.69     24.72 o
   3   2  22      115.21       88.80     11.72 o
   4   2  22       79.55       57.47     14.91 o
   5   2  22       68.98      139.18     19.16 o
   6   2  22        3.29       33.78     18.75 o
   7   2  22       80.23      109.71     28.94 o
  -7   3  22       24.91       -4.92     25.61 o
  -6   3  22        0.48      -11.29     24.12 o
  -5   3  22       29.46       34.05     18.13 o
  -4   3  22       38.42       14.02     16.28 o
  -3   3  22        0.84      -11.16     11.16 o
  -2   3  22      244.06      210.01     13.29 o
  -1   3  22       11.64       39.52      9.67 o
   0   3  22     2178.64     2256.48     44.57 o
   1   3  22       26.72       63.75     12.23 o
   2   3  22      160.21      161.39     19.30 o
   3   3  22        2.83        1.12     12.83 o
   4   3  22       46.44       56.71     31.57 o
   5   3  22       25.70       45.30     20.36 o
   6   3  22        3.15       -5.56     21.48 o
   7   3  22       29.13      -11.57     28.00 o
  -7   4  22       28.97       17.62     27.84 o
  -6   4  22       28.92       30.39     36.79 o
  -5   4  22       23.79       -1.59     30.44 o
  -4   4  22      136.78      137.52     22.54 o
  -3   4  22      261.54      346.83     17.11 o
  -2   4  22      109.05      190.42     20.24 o
  -1   4  22      567.31      571.08     19.52 o
   0   4  22        3.51        9.48     10.11 o
   1   4  22      547.66      582.06     20.02 o
   2   4  22      139.24      211.96     14.79 o
   3   4  22      230.64      285.62     16.28 o
   4   4  22      157.25      178.74     55.50 o
   5   4  22       22.55       22.88     35.91 o
   6   4  22       34.18       25.82     32.77 o
   7   4  22       19.44       49.84     39.30 o
  -7   5  22        9.70       20.20     54.11 o
  -6   5  22       51.96       35.92     21.15 o
  -5   5  22       32.65       46.84     23.14 o
  -4   5  22       85.78      116.99     31.64 o
  -3   5  22        2.10       23.51     24.96 o
  -2   5  22      273.91      254.08     14.50 o
  -1   5  22      407.25      426.09     15.12 o
   0   5  22       46.28       21.02     10.77 o
   1   5  22      418.52      431.85     17.69 o
   2   5  22      187.78      193.02     15.45 o
   3   5  22        5.30       -2.45     14.78 o
   4   5  22      115.61      158.97     20.67 o
   5   5  22       36.55       48.37     24.13 o
   6   5  22       44.71       66.35     24.35 o
   7   5  22        8.47      -33.04     40.13 o
  -7   6  22       48.88      -19.33     46.38 o
  -6   6  22       15.81        2.55     30.12 o
  -5   6  22        4.13       29.69     29.09 o
  -4   6  22       94.47      122.55     23.60 o
  -3   6  22      117.66      118.04     27.07 o
  -2   6  22       55.03       67.03     14.04 o
  -1   6  22      969.43      933.90     26.88 o
   0   6  22       28.63       37.74     13.46 o
   1   6  22      998.42      956.65     27.66 o
   2   6  22       40.96       41.91     29.60 o
   3   6  22      161.73      176.31     14.81 o
   4   6  22      121.54      122.46     22.41 o
   5   6  22        5.51       52.40     24.46 o
   6   6  22        8.29       18.69     22.88 o
   7   6  22       44.48       84.06     37.68 o
  -7   7  22       26.49       57.97     75.37 o
  -6   7  22        2.30       22.11     26.33 o
  -5   7  22       19.87      -10.19     21.84 o
  -4   7  22      122.33      124.34     28.09 o
  -3   7  22      334.93      257.88     24.18 o
  -2   7  22      698.82      758.59     23.57 o
  -1   7  22       27.50       40.06     12.48 o
   0   7  22      767.84      911.65     25.92 o
   1   7  22       15.08       13.76     18.80 o
   2   7  22      732.16      734.87     31.14 o
   3   7  22      337.23      334.08     18.33 o
   4   7  22      109.46       76.49     23.29 o
   5   7  22       12.32       21.63     29.01 o
   6   7  22        4.71        8.69     26.39 o
   7   7  22       35.24      -30.92     47.35 o
  -7   8  22       38.06       40.58     57.98 o
  -6   8  22       32.35       13.06     32.22 o
  -5   8  22       51.04       74.46     24.36 o
  -4   8  22       39.75       12.79     24.29 o
  -3   8  22       97.36      118.81     21.35 o
  -2   8  22       29.87       24.10     17.99 o
  -1   8  22      497.83      482.89     20.49 o
   0   8  22        0.51        5.69     12.57 o
   1   8  22      496.19      497.01     20.49 o
   2   8  22       52.14       65.99     18.70 o
   3   8  22      106.16      163.73     21.42 o
   4   8  22       19.64       14.97     23.90 o
   5   8  22       52.71       82.75     31.04 o
   6   8  22       21.94       78.28     26.48 o
   7   8  22       38.25       72.47     55.08 o
  -6   9  22        6.26       57.34     41.26 o
  -5   9  22       15.18       18.95     25.92 o
  -4   9  22        1.52      -11.12     30.96 o
  -3   9  22      178.91      142.96     22.55 o
  -2   9  22      167.60      171.85     17.07 o
  -1   9  22       66.41        4.43     19.14 o
   0   9  22      712.52      610.39     35.50 o
   1   9  22       64.81       38.23     14.72 o
   2   9  22      115.34      130.20     17.09 o
   3   9  22      167.13      195.29     25.67 o
   4   9  22        3.91        1.54     32.50 o
   5   9  22        6.62      -20.22     30.13 o
   6   9  22        7.45       48.58     40.10 o
  -6  10  22       46.68       83.03     42.52 o
  -5  10  22       27.77       40.34     25.59 o
  -4  10  22       21.79       51.60     34.03 o
  -3  10  22       45.99       87.01     21.91 o
  -2  10  22       36.70       59.91     14.60 o
  -1  10  22      550.92      512.05     20.40 o
   0  10  22       13.90       26.80     20.20 o
   1  10  22      542.03      521.01     24.90 o
   2  10  22       20.24       37.35     16.35 o
   3  10  22       69.25      109.00     23.84 o
   4  10  22       16.89      -21.75     26.57 o
   5  10  22       31.58       56.01     27.50 o
   6  10  22       47.40      -58.94     58.94 o
  -6  11  22       59.61       -8.70     53.15 o
  -5  11  22       79.03       59.89     29.29 o
  -4  11  22        2.14      -32.96     38.51 o
  -3  11  22      159.50      243.16     52.03 o
  -2  11  22      277.47      304.15     22.70 o
  -1  11  22        4.80       17.18     16.17 o
   0  11  22      574.30      612.20     21.76 o
   1  11  22       12.13       25.82     16.30 o
   2  11  22      257.85      295.41     22.50 o
   3  11  22      158.52      129.45     25.00 o
   4  11  22        1.13      -28.18     41.42 o
   5  11  22      100.04      115.44     30.52 o
   6  11  22       57.17        1.93     53.15 o
  -5  12  22       52.02       63.76     31.11 o
  -4  12  22       62.45       31.30     28.88 o
  -3  12  22       96.80      119.68     22.27 o
  -2  12  22      134.72      200.64     20.32 o
  -1  12  22       42.49       63.44     19.35 o
   0  12  22       51.27       43.46     21.98 o
   1  12  22       30.59       63.75     20.04 o
   2  12  22      123.12      140.46     24.51 o
   3  12  22       66.46      116.46     37.46 o
   4  12  22       73.21       70.77     28.52 o
   5  12  22       53.42       81.17     58.94 o
  -5  13  22        5.59      -41.55     41.55 o
  -4  13  22      120.86      103.05     26.23 o
  -3  13  22       37.48       46.39     27.10 o
  -2  13  22       85.07       24.99     22.38 o
  -1  13  22       31.19       70.25     22.45 o
   0  13  22      254.23      216.89     24.88 o
   1  13  22       18.59       38.93     23.06 o
   2  13  22       95.21       61.57     27.49 o
   3  13  22       65.12       54.96     42.01 o
   4  13  22      109.50       50.76     52.73 o
   5  13  22       16.74       31.89     58.94 o
  -4  14  22       53.17       45.52     43.59 o
  -3  14  22       55.01       76.89     23.92 o
  -2  14  22       98.88      121.14     24.98 o
  -1  14  22      111.95       74.98     24.00 o
   0  14  22        6.28        1.86     34.79 o
   1  14  22       91.99      109.05     36.73 o
   2  14  22      126.24      145.84     28.65 o
   3  14  22       72.20      123.18     48.99 o
   4  14  22       48.15      129.48     65.71 o
  -3  15  22       75.21        6.61     28.64 o
  -2  15  22       40.14       35.90     35.87 o
  -1  15  22       16.43       -0.66     40.55 o
   0  15  22      237.23      226.64     32.91 o
   1  15  22        9.49       18.12     27.32 o
   2  15  22       41.82      -13.16     28.53 o
   3  15  22       65.88       45.39     44.71 o
  -2  16  22       86.82       76.69     41.28 o
  -1  16  22       47.12       10.79     43.54 o
   0  16  22        3.04       -2.93     34.16 o
   1  16  22       39.60       41.46     31.64 o
   2  16  22       94.33       94.86     43.18 o
   1   0  23        6.85        7.94     16.40 o
   2   0  23      783.14      711.13     26.67 o
   3   0  23      109.47       41.41     12.06 o
   4   0  23      281.01      230.83     24.04 o
   5   0  23        8.81       19.32     17.65 o
   6   0  23       18.80        3.53     18.10 o
   7   0  23       16.42       26.28     44.91 o
  -7   1  23      106.71      152.29     24.91 o
  -6   1  23       10.62        8.64     21.76 o
  -5   1  23      244.73      272.42     24.44 o
  -4   1  23      291.75      294.75     17.30 o
  -3   1  23      847.43      895.85     27.58 o
  -2   1  23       47.97       44.41     11.01 o
  -1   1  23       54.19       53.10     12.45 o
   0   1  23       21.08       47.56     13.08 o
   1   1  23       32.83       26.08     13.29 o
   2   1  23       45.17       19.06     12.56 o
   3   1  23      688.50      748.88     28.32 o
   4   1  23      283.16      304.91     15.69 o
   5   1  23      276.02      294.09     20.98 o
   6   1  23       10.57       -4.43     19.04 o
   7   1  23      110.62      105.84     27.83 o
  -7   2  23       12.58      -17.24     35.98 o
  -6   2  23      117.65      180.35     29.57 o
  -5   2  23       83.92       90.23     19.17 o
  -4   2  23      520.17      599.21     24.92 o
  -3   2  23       74.12       70.84     14.01 o
  -2   2  23      255.32      196.62     12.90 o
  -1   2  23      340.84      333.43     13.03 o
   0   2  23       89.51      102.79     12.27 o
   1   2  23      370.20      352.69     15.23 o
   2   2  23      324.31      242.32     26.54 o
   3   2  23       71.45       77.00     18.15 o
   4   2  23      483.45      528.94     25.76 o
   5   2  23       80.72       45.51     26.66 o
   6   2  23      117.13      134.43     17.57 o
   7   2  23       12.14       -1.75     24.55 o
  -7   3  23       74.68       50.90     29.31 o
  -6   3  23        8.01        0.02     24.65 o
  -5   3  23      171.24      189.93     23.15 o
  -4   3  23       82.67      109.57     15.18 o
  -3   3  23      335.35      303.87     17.16 o
  -2   3  23       16.08        2.05     11.11 o
  -1   3  23      129.05      198.01     11.83 o
   0   3  23       65.64      113.30     12.48 o
   1   3  23      176.90      208.78     13.10 o
   2   3  23       11.75        6.64     11.78 o
   3   3  23      360.62      337.03     17.68 o
   4   3  23       85.31      123.14     17.48 o
   5   3  23      166.82      179.52     23.46 o
   6   3  23        8.59       -7.77     21.52 o
   7   3  23       66.96       72.24     34.50 o
  -7   4  23       10.55       10.63     57.97 o
  -6   4  23       89.65      148.05     79.24 o
  -5   4  23       59.63       59.06     27.59 o
  -4   4  23      561.04      591.80     47.44 o
  -3   4  23        8.11      -11.82     12.36 o
  -2   4  23      243.74      288.92     14.93 o
  -1   4  23       98.78       59.75     12.28 o
   0   4  23       15.32       18.67      9.61 o
   1   4  23       96.28       53.44     13.43 o
   2   4  23      219.98      301.11     21.39 o
   3   4  23        6.59        1.66     13.82 o
   4   4  23      538.66      522.85     36.32 o
   5   4  23       56.74       73.88     27.34 o
   6   4  23       97.87      117.76     23.75 o
   7   4  23       12.01      -33.82     43.48 o
  -7   5  23       26.03       39.59     34.49 o
  -6   5  23       29.07       69.24     22.66 o
  -5   5  23      157.31      202.79     43.24 o
  -4   5  23       39.76       29.52     34.74 o
  -3   5  23      383.58      313.06     20.89 o
  -2   5  23      106.25       68.15     12.71 o
  -1   5  23      420.27      420.87     16.60 o
   0   5  23       35.07       15.20     10.97 o
   1   5  23      344.70      362.95     17.94 o
   2   5  23       85.93       27.47     15.70 o
   3   5  23      394.19      284.44     16.84 o
   4   5  23       44.00       98.30     54.53 o
   5   5  23      184.72      146.46     36.42 o
   6   5  23       32.04      -19.26     26.24 o
   7   5  23       24.32      -27.05     42.51 o
  -7   6  23       39.23       18.38     34.99 o
  -6   6  23       65.75      131.07     35.25 o
  -5   6  23       76.92       71.63     35.11 o
  -4   6  23      281.57      350.74     25.40 o
  -3   6  23       13.79       21.94     18.96 o
  -2   6  23      147.69      165.30     16.35 o
  -1   6  23        8.54      -10.27     21.59 o
   0   6  23        1.24       78.04     13.68 o
   1   6  23       26.03       18.14     14.79 o
   2   6  23      202.31      213.13     16.24 o
   3   6  23       14.19       -4.92     17.73 o
   4   6  23      271.60      341.84     32.73 o
   5   6  23       75.01       95.86     21.30 o
   6   6  23       81.88      126.37     26.85 o
   7   6  23       38.56        4.83     43.48 o
  -7   7  23        9.30      -13.53     39.62 o
  -6   7  23        9.43        0.35     37.66 o
  -5   7  23      123.92      154.30     25.74 o
  -4   7  23       67.54      104.54     27.97 o
  -3   7  23      132.11      104.97     20.09 o
  -2   7  23      113.44      131.59     16.93 o
  -1   7  23       76.20       48.91     15.87 o
   0   7  23      343.98      329.68     17.93 o
   1   7  23       74.22       48.75     13.86 o
   2   7  23       75.12      107.97     18.04 o
   3   7  23      124.28      126.96     25.45 o
   4   7  23       66.15       24.64     30.68 o
   5   7  23       97.87      115.75     45.55 o
   6   7  23       11.26       77.34     47.14 o
   7   7  23       13.82       37.68     54.11 o
  -6   8  23      130.37       78.98     36.10 o
  -5   8  23        4.01      -13.43     29.02 o
  -4   8  23      199.23      214.86     21.12 o
  -3   8  23       84.62       53.84     23.39 o
  -2   8  23       42.44       30.22     15.26 o
  -1   8  23      209.47      235.83     22.27 o
   0   8  23      122.56      124.86     18.24 o
   1   8  23      232.77      241.96     18.01 o
   2   8  23       62.41       56.61     17.29 o
   3   8  23       79.23      104.54     22.86 o
   4   8  23      186.19      210.37     27.34 o
   5   8  23        4.76      -21.52     33.05 o
   6   8  23      115.84      152.20     42.36 o
  -6   9  23       21.05      -36.45     36.45 o
  -5   9  23      181.90      217.19     35.15 o
  -4   9  23       18.39       55.19     24.17 o
  -3   9  23      186.11      191.69     27.42 o
  -2   9  23      239.52      226.72     29.98 o
  -1   9  23       18.34       66.99     16.09 o
   0   9  23      538.06      423.67     31.56 o
   1   9  23       31.31       31.53     16.63 o
   2   9  23      307.59      281.42     26.68 o
   3   9  23      186.05      206.49     26.06 o
   4   9  23       18.92       46.05     22.84 o
   5   9  23      195.81      203.64     40.71 o
   6   9  23       18.17      115.75     40.03 o
  -6  10  23       36.84       48.31     51.21 o
  -5  10  23       18.30        8.60     47.14 o
  -4  10  23       76.48       83.09     26.50 o
  -3  10  23       79.68       56.87     22.41 o
  -2  10  23       27.81       17.73     15.26 o
  -1  10  23      222.99      225.49     21.80 o
   0  10  23       56.27      102.05     18.24 o
   1  10  23      243.88      260.54     25.08 o
   2  10  23        6.67       25.20     17.40 o
   3  10  23       66.07       61.52     26.79 o
   4  10  23       44.94       59.74     27.66 o
   5  10  23       19.69      -40.58     40.58 o
   6  10  23       67.01       72.47     50.25 o
  -5  11  23      135.91      114.47     30.23 o
  -4  11  23       32.60       16.72     29.03 o
  -3  11  23      120.70      198.70     26.36 o
  -2  11  23      104.84      124.52     17.73 o
  -1  11  23       63.25       91.09     18.13 o
   0  11  23      415.26      499.33     25.91 o
   1  11  23       61.84       74.33     16.88 o
   2  11  23       90.34      121.46     25.09 o
   3  11  23      159.52      166.14     29.76 o
   4  11  23       35.91       36.96     33.12 o
   5  11  23      102.02       19.33     57.01 o
  -5  12  23       22.11       31.89     41.55 o
  -4  12  23       39.81       34.69     34.31 o
  -3  12  23       47.32       52.39     25.86 o
  -2  12  23      143.56       84.21     24.83 o
  -1  12  23      110.60      122.13     20.12 o
   0  12  23       73.28       88.71     22.59 o
   1  12  23       60.94       83.38     20.92 o
   2  12  23      138.31      128.43     31.78 o
   3  12  23       28.45       61.72     29.94 o
   4  12  23       58.34       75.94     32.13 o
   5  12  23       21.58      102.42     59.91 o
  -4  13  23        0.37       20.33     58.46 o
  -3  13  23      141.03      155.39     38.62 o
  -2  13  23        5.42      -11.81     22.16 o
  -1  13  23       56.14       99.50     19.63 o
   0  13  23      584.42      624.39     25.89 o
   1  13  23       66.54       60.65     29.69 o
   2  13  23       20.69       94.26     29.24 o
   3  13  23      119.18       65.33     30.59 o
   4  13  23        0.03      -55.08     55.08 o
  -4  14  23       86.80       46.03     81.65 o
  -3  14  23       31.99       40.69     29.12 o
  -2  14  23       32.24       15.06     24.62 o
  -1  14  23      146.12      126.64     26.29 o
   0  14  23        7.23      -28.58     32.32 o
   1  14  23      125.55      118.00     23.75 o
   2  14  23       22.99      -16.94     30.13 o
   3  14  23       37.94       45.45     36.95 o
   4  14  23       65.15       71.50     69.57 o
  -3  15  23       91.96       88.88     42.35 o
  -2  15  23       47.18       61.36     50.56 o
  -1  15  23        3.57       45.78     29.92 o
   0  15  23       91.20       64.74     31.89 o
   1  15  23        1.60      -13.20     55.23 o
   2  15  23       41.81       61.46     59.31 o
   3  15  23       82.53      129.48     71.51 o
  -1  16  23       98.92      191.33     75.37 o
   0  16  23        8.45      -23.72     39.42 o
   1  16  23       86.36      135.20     41.84 o
   0   0  24        7.76       29.03     19.14 o
   1   0  24     1144.58     1162.05     36.27 o
   2   0  24       29.72       40.79     13.39 o
   3   0  24     1314.48     1316.74     31.38 o
   4   0  24       20.86       51.82     19.07 o
   5   0  24        0.69        7.67     17.74 o
   6   0  24       17.89       29.66     19.89 o
   7   0  24        7.21      -18.71     24.45 o
  -7   1  24       43.05       19.61     25.51 o
  -6   1  24       22.81        5.63     20.86 o
  -5   1  24       26.30       15.13     19.39 o
  -4   1  24      324.68      374.73     20.64 o
  -3   1  24       47.35       50.84     14.29 o
  -2   1  24      291.06      263.42     14.82 o
  -1   1  24      158.47       96.79     14.09 o
   0   1  24      278.53      255.38     16.03 o
   1   1  24      174.96      122.57     16.96 o
   2   1  24      399.60      324.55     25.22 o
   3   1  24       39.35       62.61     14.66 o
   4   1  24      285.63      354.61     26.01 o
   5   1  24       27.88       46.39     17.22 o
   6   1  24       15.10       64.81     24.95 o
   7   1  24       41.20       54.11     48.31 o
  -7   2  24       31.00       55.84     38.72 o
  -6   2  24       25.02       24.29     22.22 o
  -5   2  24       20.05       13.82     19.16 o
  -4   2  24       63.76       74.62     16.57 o
  -3   2  24        3.76       -6.49     12.57 o
  -2   2  24      175.45      229.10     18.21 o
  -1   2  24     1329.15     1304.76     30.71 o
   0   2  24       66.91       73.63     13.31 o
   1   2  24     1280.27     1188.20     34.60 o
   2   2  24      157.90      200.25     13.09 o
   3   2  24       24.80       35.43     12.54 o
   4   2  24       60.47       35.58     16.99 o
   5   2  24       21.61       61.72     25.98 o
   6   2  24       22.19       39.37     24.84 o
   7   2  24       34.10       -0.72     28.28 o
  -7   3  24        3.28      -14.35     33.33 o
  -6   3  24       59.32       31.94     49.41 o
  -5   3  24       12.35       29.23     24.40 o
  -4   3  24       73.23       73.85     26.34 o
  -3   3  24      114.32      152.77     24.75 o
  -2   3  24      135.96      163.20     12.81 o
  -1   3  24        7.54       33.83     10.58 o
   0   3  24      859.20      862.56     27.97 o
   1   3  24        8.31       34.68     14.38 o
   2   3  24      125.67      134.36     14.26 o
   3   3  24      118.12      117.28     15.11 o
   4   3  24       88.73       52.60     18.50 o
   5   3  24       13.46       23.15     27.20 o
   6   3  24       50.87       52.62     23.01 o
   7   3  24        2.39      -19.51     44.45 o
  -7   4  24       30.61      171.99     53.14 o
  -6   4  24       14.79       10.71     24.98 o
  -5   4  24       20.07       17.54     24.16 o
  -4   4  24       53.59       20.13     16.74 o
  -3   4  24       45.95       35.04     14.69 o
  -2   4  24       59.25      112.64     12.94 o
  -1   4  24      409.09      389.53     17.81 o
   0   4  24        4.28       15.04     12.18 o
   1   4  24      396.50      340.76     26.98 o
   2   4  24       49.05       97.59     25.42 o
   3   4  24       56.51       55.31     17.08 o
   4   4  24       43.72       15.36     27.17 o
   5   4  24       21.59       72.51     35.06 o
   6   4  24       16.56       21.00     27.55 o
   7   4  24       35.26      -40.74     43.75 o
  -7   5  24       24.62       43.48     41.55 o
  -6   5  24       66.34       86.91     33.75 o
  -5   5  24       33.01       43.30     25.98 o
  -4   5  24       70.59       76.71     35.39 o
  -3   5  24       13.21       27.57     15.90 o
  -2   5  24      422.00      422.52     16.44 o
  -1   5  24       22.09       28.48     12.73 o
   0   5  24      680.46      800.12     25.71 o
   1   5  24       15.60       22.99     13.78 o
   2   5  24      387.99      365.50     25.34 o
   3   5  24        6.08       29.53     14.94 o
   4   5  24       66.39       76.24     24.12 o
   5   5  24       34.99       29.72     37.66 o
   6   5  24       57.68       93.79     30.70 o
   7   5  24       27.77       80.20     55.08 o
  -6   6  24       32.53       26.67     26.37 o
  -5   6  24        2.94       44.20     27.99 o
  -4   6  24       28.23       94.73     27.45 o
  -3   6  24       91.94      138.65     22.01 o
  -2   6  24       59.95       76.77     14.49 o
  -1   6  24      468.65      470.13     16.92 o
   0   6  24      179.63      161.21     18.99 o
   1   6  24      378.10      409.12     37.86 o
   2   6  24       64.98      107.31     19.88 o
   3   6  24       75.68       76.31     16.01 o
   4   6  24       34.07        7.97     16.99 o
   5   6  24        2.89      -13.81     43.89 o
   6   6  24       27.62       51.19     25.56 o
  -6   7  24       14.28       56.73    120.30 o
  -5   7  24        9.02       23.36     23.29 o
  -4   7  24       34.19       43.38     25.46 o
  -3   7  24      292.46      240.45     25.41 o
  -2   7  24      406.33      419.37     23.45 o
  -1   7  24       22.07       22.82     13.54 o
   0   7  24      717.17      692.64     32.58 o
   1   7  24       16.56       36.85     17.64 o
   2   7  24      433.34      448.02     21.46 o
   3   7  24      297.89      291.40     20.59 o
   4   7  24       32.20       52.10     23.50 o
   5   7  24        5.41       16.25     25.76 o
   6   7  24       17.25       18.69     34.82 o
  -6   8  24       37.12       35.68     38.41 o
  -5   8  24        9.70       31.10     24.60 o
  -4   8  24        8.38       -0.48     36.82 o
  -3   8  24       34.84      112.05     58.29 o
  -2   8  24       36.80        3.95     16.16 o
  -1   8  24      440.07      427.43     20.98 o
   0   8  24       11.19       19.89     14.78 o
   1   8  24      392.84      413.04     27.23 o
   2   8  24       19.88       57.68     31.53 o
   3   8  24       39.59       52.28     26.42 o
   4   8  24       16.98       -0.21     26.36 o
   5   8  24       10.49       -2.72     32.50 o
   6   8  24       30.31        0.89     40.16 o
  -6   9  24       25.28       97.59     56.04 o
  -5   9  24       23.71      -10.65     32.50 o
  -4   9  24        3.51       33.86     22.31 o
  -3   9  24      103.85      127.24     23.69 o
  -2   9  24      324.68      342.07     23.19 o
  -1   9  24       16.64       25.61     16.96 o
   0   9  24      688.90      698.64     25.94 o
   1   9  24       17.88        5.26     17.17 o
   2   9  24      345.54      397.09     23.38 o
   3   9  24       90.48       74.69     25.16 o
   4   9  24        3.36       88.08     28.47 o
   5   9  24       29.38       61.37     29.91 o
   6   9  24       32.52      143.97     50.25 o
  -5  10  24        2.87      -31.80     42.50 o
  -4  10  24       42.51       74.99     31.10 o
  -3  10  24       79.26      115.29     40.31 o
  -2  10  24       35.99       49.30     21.75 o
  -1  10  24      283.22      288.54     22.77 o
   0  10  24      240.17      286.63     20.83 o
   1  10  24      298.92      399.00     33.71 o
   2  10  24       29.81        2.46     19.12 o
   3  10  24       68.78       47.84     33.33 o
   4  10  24       41.09       93.88     34.17 o
   5  10  24        2.71       18.24     40.57 o
  -5  11  24       12.32      -37.68     37.68 o
  -4  11  24       64.19       61.83     55.09 o
  -3  11  24       45.84       34.09     28.51 o
  -2  11  24       47.40       13.74     20.29 o
  -1  11  24       36.54       14.14     23.09 o
   0  11  24       11.70       15.61     17.32 o
   1  11  24       48.18       45.79     21.88 o
   2  11  24       40.52       46.41     35.65 o
   3  11  24       33.52       41.12     35.98 o
   4  11  24       77.97      109.68     30.07 o
   5  11  24        5.32       50.24     58.94 o
  -4  12  24      102.81      123.75     33.68 o
  -3  12  24      183.19      224.48     41.57 o
  -2  12  24       29.41       37.18     22.19 o
  -1  12  24       24.82       13.12     21.16 o
   0  12  24      147.80      154.78     22.03 o
   1  12  24       31.18       22.53     21.66 o
   2  12  24       48.83       92.30     29.43 o
   3  12  24      184.11      174.28     34.19 o
   4  12  24      127.34      188.16     46.20 o
  -3  13  24      100.80      138.37     26.03 o
  -2  13  24      106.84      129.08     23.10 o
  -1  13  24       30.38       -2.88     28.81 o
   0  13  24      209.39      208.89     21.46 o
   1  13  24       44.48      -12.57     27.98 o
   2  13  24      123.76      117.76     34.31 o
   3  13  24      100.42       52.25     41.47 o
   4  13  24       26.40       65.70     72.47 o
  -3  14  24       28.65      131.81    162.81 o
  -2  14  24       33.55       17.04     28.30 o
  -1  14  24       51.33       63.01     29.69 o
   0  14  24        1.34       33.63     28.10 o
   1  14  24       51.16       52.95     26.07 o
   2  14  24       33.32        3.38     40.11 o
   3  14  24       42.73      -45.41     62.81 o
  -2  15  24       11.65       42.59     40.67 o
  -1  15  24       33.97       41.92     33.41 o
   0  15  24      108.24       96.32     38.85 o
   1  15  24       32.12       73.08     31.98 o
   2  15  24       11.77       30.83     52.87 o
   1   0  25      371.59      359.88     19.71 o
   2   0  25      192.30      201.21     20.80 o
   3   0  25       43.88       26.99     13.63 o
   4   0  25      254.98      306.25     17.25 o
   5   0  25        4.72      -17.81     17.81 o
   6   0  25       92.82      139.37     43.02 o
   7   0  25        0.67       -5.13     30.44 o
  -7   1  25       50.52       56.62     27.30 o
  -6   1  25       41.81       73.76     23.42 o
  -5   1  25      211.97      205.15     20.74 o
  -4   1  25       56.88       77.60     19.94 o
  -3   1  25      280.57      260.38     16.20 o
  -2   1  25       24.55       39.02     10.90 o
  -1   1  25      149.28      136.74     14.91 o
   0   1  25        2.61       48.07     19.89 o
   1   1  25      128.50      139.77     16.96 o
   2   1  25       23.10       18.99     15.99 o
   3   1  25      284.89      259.55     17.32 o
   4   1  25       77.95       63.21     17.35 o
   5   1  25      275.99      259.88     31.11 o
   6   1  25       38.04       25.87     20.83 o
   7   1  25       52.53       59.20     37.92 o
  -7   2  25        2.20       74.40     47.35 o
  -6   2  25       31.49       13.25     28.87 o
  -5   2  25       68.61       67.02     19.69 o
  -4   2  25      162.59      191.76     19.73 o
  -3   2  25      103.79      109.61     13.17 o
  -2   2  25      197.37      275.42     15.56 o
  -1   2  25       17.03       12.03     13.78 o
   0   2  25      129.99      130.02     13.89 o
   1   2  25       22.64       34.21     13.40 o
   2   2  25      251.75      315.21     18.87 o
   3   2  25      124.51      118.98     16.62 o
   4   2  25      148.28      188.70     24.41 o
   5   2  25       80.05       61.64     22.20 o
   6   2  25       31.52       43.26     34.80 o
   7   2  25        2.65       14.37     56.00 o
  -7   3  25       56.07        0.00     45.41 o
  -6   3  25        0.36      -27.56     27.56 o
  -5   3  25        4.99       19.86     24.42 o
  -4   3  25       49.71       92.45     24.22 o
  -3   3  25      143.75      189.17     23.63 o
  -2   3  25       11.60        9.44     12.83 o
  -1   3  25       71.15      119.31     12.49 o
   0   3  25      259.27      209.69     16.63 o
   1   3  25       83.72      126.46     15.80 o
   2   3  25       10.19       -9.78     15.52 o
   3   3  25      160.82      172.99     17.41 o
   4   3  25       57.01       75.93     24.97 o
   5   3  25       22.73       -0.59     24.68 o
   6   3  25        2.46      -14.57     32.09 o
   7   3  25       57.83       -3.87     47.35 o
  -7   4  25        6.49      -28.02     51.21 o
  -6   4  25       56.42       43.76     44.57 o
  -5   4  25       12.66       14.49     26.65 o
  -4   4  25      550.94      530.31     28.99 o
  -3   4  25       35.32       27.51     22.17 o
  -2   4  25      124.77       92.47     13.70 o
  -1   4  25       33.90       74.63     13.27 o
   0   4  25        7.83       10.93     14.32 o
   1   4  25       35.28       72.37     20.35 o
   2   4  25      108.02       77.53     16.85 o
   3   4  25       26.76       32.23     15.71 o
   4   4  25      502.29      448.28     46.57 o
   5   4  25       14.31        6.81     39.19 o
   6   4  25       48.96       78.00     44.63 o
   7   4  25        4.24      145.90     51.21 o
  -6   5  25       66.12       85.68     25.23 o
  -5   5  25      117.75      159.09     39.09 o
  -4   5  25       60.30       42.03     57.49 o
  -3   5  25      184.84      215.64     31.14 o
  -2   5  25        3.82        5.77     12.97 o
  -1   5  25       26.37       30.63     17.00 o
   0   5  25        1.40        6.72     14.17 o
   1   5  25       12.84       38.85     16.32 o
   2   5  25        0.48       -9.90     15.66 o
   3   5  25      195.85      215.59     26.22 o
   4   5  25       43.94       55.12     37.67 o
   5   5  25      185.95      181.06     30.27 o
   6   5  25       59.27       86.12     81.17 o
  -6   6  25       33.94       51.30     56.53 o
  -5   6  25       66.50       53.71     38.17 o
  -4   6  25       70.23       65.08     38.17 o
  -3   6  25       24.56       21.29     26.18 o
  -2   6  25      251.08      206.56     21.62 o
  -1   6  25       73.16       76.59     16.10 o
   0   6  25       64.32      117.42     14.91 o
   1   6  25       75.62       58.01     24.83 o
   2   6  25      274.34      258.04     19.31 o
   3   6  25       31.45       79.03     30.80 o
   4   6  25       81.50       65.69     24.73 o
   5   6  25       59.04       47.98     28.00 o
   6   6  25       32.93       66.62     61.36 o
  -6   7  25        6.27       12.56     51.21 o
  -5   7  25       66.48       17.40     59.67 o
  -4   7  25        5.32       53.40     27.98 o
  -3   7  25      143.65      205.25     25.51 o
  -2   7  25      146.32      104.38     23.10 o
  -1   7  25       29.64       44.12     19.52 o
   0   7  25       61.48       77.00     16.54 o
   1   7  25       19.83       46.85     19.59 o
   2   7  25      108.66       53.03     14.62 o
   3   7  25      129.53      121.19     21.20 o
   4   7  25        5.81      -24.98     24.98 o
   5   7  25       43.85        2.42     31.53 o
   6   7  25        2.36       23.19     53.14 o
  -6   8  25       50.64       24.16     49.28 o
  -5   8  25       21.18        2.15     33.47 o
  -4   8  25      118.54      184.31     24.32 o
  -3   8  25      149.49      130.69     35.13 o
  -2   8  25       37.71       29.08     16.56 o
  -1   8  25       22.18       10.47     18.61 o
   0   8  25       11.97       -0.96     23.77 o
   1   8  25       14.45       -0.17     19.08 o
   2   8  25       38.58       48.44     21.03 o
   3   8  25      148.69      198.08     27.25 o
   4   8  25      117.96      159.64     30.07 o
   5   8  25       16.51       33.45     48.88 o
   6   8  25       45.12       69.96     50.25 o
  -5   9  25      103.04       88.71     31.60 o
  -4   9  25       38.09       51.77     41.28 o
  -3   9  25      208.72      183.44     25.58 o
  -2   9  25       74.66       74.28     20.03 o
  -1   9  25       75.83       71.21     20.40 o
   0   9  25       82.88      134.62     20.72 o
   1   9  25       89.63       63.93     19.40 o
   2   9  25       84.08      138.64     20.03 o
   3   9  25      192.64      208.86     28.49 o
   4   9  25       46.54      102.18     31.87 o
   5   9  25      110.07       93.41     40.57 o
  -4  10  25        5.57       -8.18     28.75 o
  -3  10  25       26.90       48.76     26.93 o
  -2  10  25       65.60       66.06     21.13 o
  -1  10  25       89.61       82.19     22.02 o
   0  10  25       20.74       -0.12     18.72 o
   1  10  25      117.53      157.70     24.34 o
   2  10  25       42.05       71.52     19.85 o
   3  10  25       30.68       74.56     44.58 o
   4  10  25       14.41      -24.95     36.45 o
   5  10  25       52.79       -7.73     55.08 o
  -5  11  25      141.42      197.13     58.95 o
  -4  11  25        9.31      -30.29     30.29 o
  -3  11  25      133.63       62.53     27.38 o
  -2  11  25       97.87       78.83     24.39 o
  -1  11  25       44.47       54.76     17.99 o
   0  11  25      146.78       96.59     27.67 o
   1  11  25       45.90       61.73     21.17 o
   2  11  25       91.23       70.04     33.38 o
   3  11  25      161.38      139.58     36.99 o
   4  11  25        6.38       67.60     74.88 o
   5  11  25      117.17       49.28     58.95 o
  -4  12  25        3.17       83.37     41.06 o
  -3  12  25        4.27        0.34     25.62 o
  -2  12  25      105.00      114.10     25.61 o
  -1  12  25      173.46      188.40     32.84 o
   0  12  25        0.17      -18.63     18.63 o
   1  12  25      118.67      149.68     30.16 o
   2  12  25      117.99      140.03     33.01 o
   3  12  25        1.28       53.10     32.53 o
   4  12  25       10.21       44.45     72.47 o
  -3  13  25       86.28       75.54     46.20 o
  -2  13  25       26.45       35.58     29.48 o
  -1  13  25       22.74       70.81     26.75 o
   0  13  25      248.58      286.01     43.47 o
   1  13  25       31.97       35.18     28.57 o
   2  13  25       37.56       56.49     38.11 o
   3  13  25       85.43       88.53     48.75 o
  -2  14  25        9.56      -30.52     30.52 o
  -1  14  25       20.24       41.94     29.43 o
   0  14  25        6.64       51.85     31.89 o
   1  14  25       40.90       20.32     33.06 o
   2  14  25        5.67      -11.63     50.19 o
  -1  15  25        1.81      -19.74     82.13 o
   0  15  25       17.35      -22.89     40.86 o
   1  15  25        0.24       48.41    127.06 o
   0   0  26        3.62       29.90     20.60 o
   1   0  26      630.01      641.19     26.92 o
   2   0  26      917.18      757.08     35.67 o
   3   0  26        6.38       35.40     15.73 o
   4   0  26        8.41      -16.52     16.52 o
   5   0  26       84.24       97.61     30.63 o
   6   0  26        0.05      -17.70     21.04 o
   7   0  26       58.94      111.25     38.65 o
  -6   1  26        0.98      -11.36     22.31 o
  -5   1  26       14.00        8.42     27.61 o
  -4   1  26       60.66       32.25     18.73 o
  -3   1  26        6.18       -1.49     22.79 o
  -2   1  26      163.99      289.07     23.78 o
  -1   1  26      138.79      170.60     16.85 o
   0   1  26      336.17      391.72     18.99 o
   1   1  26      181.26      222.25     19.57 o
   2   1  26      147.20      183.82     27.08 o
   3   1  26        8.81       26.24     21.53 o
   4   1  26       48.41       62.58     18.39 o
   5   1  26       14.57       12.75     22.98 o
   6   1  26        2.97       20.08     19.90 o
  -6   2  26       25.93       38.96     28.31 o
  -5   2  26       10.93        8.33     20.45 o
  -4   2  26        9.26       -7.74     18.47 o
  -3   2  26      179.13      180.97     21.00 o
  -2   2  26      143.56      100.52     14.56 o
  -1   2  26      536.78      626.70     20.86 o
   0   2  26      163.13      195.77     17.38 o
   1   2  26      461.33      522.75     21.44 o
   2   2  26      142.09       98.18     18.36 o
   3   2  26      181.70      181.55     20.45 o
   4   2  26        6.19       26.55     22.16 o
   5   2  26        9.48      -11.93     19.62 o
   6   2  26       28.64        1.98     22.92 o
  -6   3  26       58.49       57.98     65.36 o
  -5   3  26       13.18       -9.45     30.68 o
  -4   3  26       71.93       66.07     21.61 o
  -3   3  26       91.03       80.36     16.05 o
  -2   3  26      158.17      180.45     15.71 o
  -1   3  26      180.87      206.44     20.83 o
   0   3  26       22.55       59.16     15.41 o
   1   3  26      192.88      214.88     18.66 o
   2   3  26      128.55      174.91     16.34 o
   3   3  26       90.55       40.71     21.18 o
   4   3  26       72.74       79.68     18.80 o
   5   3  26       16.40       56.78     20.16 o
   6   3  26       55.28       57.19     25.37 o
  -6   4  26       18.98       -5.23     48.80 o
  -5   4  26        3.58       11.02     28.70 o
  -4   4  26       21.90       30.60     24.99 o
  -3   4  26       14.14        5.91     17.34 o
  -2   4  26       69.04       85.48     13.28 o
  -1   4  26      171.15      264.76     22.12 o
   0   4  26       94.32      103.54     16.29 o
   1   4  26      170.96      223.65     19.58 o
   2   4  26       65.93       61.72     21.83 o
   3   4  26        6.05        5.14     15.82 o
   4   4  26       13.85       55.04     23.77 o
   5   4  26        4.67        5.74     25.24 o
   6   4  26       21.73       20.27     29.65 o
  -6   5  26       11.72        8.70     56.52 o
  -5   5  26       19.44       11.13     29.72 o
  -4   5  26       16.11       39.69     24.37 o
  -3   5  26        9.17        5.88     20.96 o
  -2   5  26      150.18      156.03     15.61 o
  -1   5  26      127.89      106.95     13.78 o
   0   5  26     1226.98     1116.92     33.10 o
   1   5  26      143.59       89.77     16.96 o
   2   5  26      180.90      164.95     23.27 o
   3   5  26       11.37       32.56     20.75 o
   4   5  26        9.64      -26.64     26.64 o
   5   5  26       21.62        2.72     25.73 o
   6   5  26        9.36       23.53     33.79 o
  -6   6  26       11.71       30.92     48.31 o
  -5   6  26       46.68       17.64     37.18 o
  -4   6  26        1.52       12.83     33.08 o
  -3   6  26      292.23      344.65     29.89 o
  -2   6  26      143.12      147.74     23.98 o
  -1   6  26       67.18       97.70     18.84 o
   0   6  26       68.39       64.53     17.94 o
   1   6  26       57.79       94.70     39.23 o
   2   6  26      151.43      139.64     17.61 o
   3   6  26      274.08      298.28     24.61 o
   4   6  26        0.20       23.04     27.62 o
   5   6  26       43.68       59.10     28.91 o
   6   6  26       13.07      139.14     62.81 o
  -6   7  26       12.04      -46.38     46.38 o
  -5   7  26       36.76       32.47     27.59 o
  -4   7  26      103.64      151.50     28.60 o
  -3   7  26      109.50       70.02     28.14 o
  -2   7  26      110.21      102.19     20.83 o
  -1   7  26      147.64      142.90     20.05 o
   0   7  26      275.17      330.53     20.75 o
   1   7  26      167.34      195.07     19.35 o
   2   7  26      129.55      173.33     30.76 o
   3   7  26      116.55      109.05     20.95 o
   4   7  26       98.75       96.74     32.45 o
   5   7  26       40.11       -3.59     27.85 o
   6   7  26       14.57      108.22     52.18 o
  -5   8  26       13.64       -2.34     33.29 o
  -4   8  26       51.81       35.35     38.66 o
  -3   8  26       28.13       31.84     25.65 o
  -2   8  26       10.11       17.47     22.65 o
  -1   8  26      253.91      228.81     22.08 o
   0   8  26        6.39        9.69     19.01 o
   1   8  26      261.09      315.20     32.72 o
   2   8  26        8.79       16.44     17.79 o
   3   8  26       14.13       13.88     27.86 o
   4   8  26       51.50      -10.18     24.49 o
   5   8  26        9.81       69.18     58.94 o
  -4   9  26        0.54      -12.27     34.87 o
  -3   9  26      130.97      128.71     38.75 o
  -2   9  26      107.34      126.38     34.25 o
  -1   9  26       64.69       95.04     21.14 o
   0   9  26      364.03      409.42     33.93 o
   1   9  26       40.19       67.82     25.50 o
   2   9  26      134.15      183.31     27.83 o
   3   9  26      136.45      117.95     44.49 o
   4   9  26        2.85       13.60     27.37 o
   5   9  26       14.92      123.68     70.54 o
  -5  10  26       59.59       -4.83     57.01 o
  -4  10  26       32.58       40.82     27.22 o
  -3  10  26       21.36      -21.75     30.13 o
  -2  10  26      147.66      109.17     22.35 o
  -1  10  26       48.62       44.74     24.90 o
   0  10  26      119.99      162.36     46.68 o
   1  10  26       69.58       80.45     22.12 o
   2  10  26      132.48      132.37     23.30 o
   3  10  26       10.23       33.12     35.07 o
   4  10  26       44.00      136.50     39.92 o
   5  10  26       60.67        5.80     74.40 o
  -4  11  26       42.12      -33.13     46.86 o
  -3  11  26       15.35       53.30     29.17 o
  -2  11  26       23.43       42.38     24.40 o
  -1  11  26       68.77       65.23     31.26 o
   0  11  26        2.16       42.58     22.38 o
   1  11  26       63.49       56.64     23.32 o
   2  11  26       18.47       35.19     30.08 o
   3  11  26       10.46       20.70     31.01 o
   4  11  26       40.76      -36.72     52.18 o
  -4  12  26       70.94       50.25     60.88 o
  -3  12  26       57.37       52.20     45.34 o
  -2  12  26       74.59       82.73     26.35 o
  -1  12  26       41.74        2.35     20.86 o
   0  12  26        1.47       23.85     29.28 o
   1  12  26       57.97       43.91     23.74 o
   2  12  26       97.51       75.41     29.65 o
   3  12  26       54.75       77.60     66.19 o
   4  12  26       65.92      116.92     64.74 o
  -3  13  26      103.93      190.36     65.71 o
  -2  13  26       26.28       30.63     31.14 o
  -1  13  26       67.89       37.04     33.50 o
   0  13  26      108.16      150.37     64.02 o
   1  13  26       76.65      100.72     30.40 o
   2  13  26       26.38      104.83     57.01 o
   3  13  26       93.32       79.24     60.88 o
  -2  14  26       38.39       82.40     44.71 o
  -1  14  26       76.21       38.45     33.07 o
   0  14  26      114.83       55.97     37.32 o
   1  14  26       76.73       57.42     36.20 o
   2  14  26       28.93      -86.00     86.00 o
   1   0  27      601.80      602.15     25.78 o
   2   0  27       58.59       37.08     22.74 o
   3   0  27       11.68       13.16     18.06 o
   4   0  27      162.86      149.67     27.31 o
   5   0  27        4.68        8.60     21.07 o
   6   0  27      102.96      157.78     29.67 o
  -6   1  27       50.34       37.55     30.88 o
  -5   1  27       85.77      120.65     24.27 o
  -4   1  27       93.91       85.19     22.08 o
  -3   1  27       63.72       84.14     18.56 o
  -2   1  27       60.49       56.38     16.27 o
  -1   1  27       54.26       49.89     16.94 o
   0   1  27        0.02       -2.56     19.01 o
   1   1  27       37.59       21.44     16.79 o
   2   1  27       63.01       72.81     16.86 o
   3   1  27       62.18      124.58     20.19 o
   4   1  27      115.45       66.60     20.17 o
   5   1  27       77.77      153.36     29.86 o
   6   1  27       58.39       81.14     27.92 o
  -6   2  27       15.71        0.05     28.98 o
  -5   2  27      188.02      236.84     28.51 o
  -4   2  27       58.81       85.86     25.01 o
  -3   2  27       85.11       84.00     18.95 o
  -2   2  27      170.61      173.82     15.93 o
  -1   2  27       49.69       50.52     18.50 o
   0   2  27       21.63        1.23     15.24 o
   1   2  27       57.60       48.89     16.47 o
   2   2  27      179.51      157.34     18.40 o
   3   2  27       85.11       78.97     15.39 o
   4   2  27       58.75      136.85     27.96 o
   5   2  27      165.85      127.16     32.50 o
   6   2  27       16.08       17.37     37.13 o
  -6   3  27       27.07      -37.68     45.41 o
  -5   3  27       10.04       23.67     34.03 o
  -4   3  27       15.37       13.59     20.44 o
  -3   3  27       71.57       62.47     17.90 o
  -2   3  27       43.39       66.59     16.62 o
  -1   3  27      199.36      184.09     18.40 o
   0   3  27       91.05      108.33     16.81 o
   1   3  27      195.85      176.97     17.74 o
   2   3  27       66.88      100.89     15.54 o
   3   3  27       78.56       89.73     21.59 o
   4   3  27       29.29       10.14     24.32 o
   5   3  27       21.43       24.96     33.47 o
   6   3  27       24.21       45.45     28.64 o
  -6   4  27       54.66       60.88     46.38 o
  -5   4  27       44.30       28.82     30.15 o
  -4   4  27      102.51      168.27     24.76 o
  -3   4  27       90.44      116.93     32.47 o
  -2   4  27       81.80       81.09     15.39 o
  -1   4  27       86.11       48.08     14.59 o
   0   4  27        7.11       -1.89     15.75 o
   1   4  27       84.24       87.83     16.14 o
   2   4  27       65.80      111.53     21.04 o
   3   4  27       94.44       98.63     20.84 o
   4   4  27      101.31      103.53     20.91 o
   5   4  27       34.78       44.49     63.77 o
   6   4  27       41.51       90.30     31.50 o
  -6   5  27       14.13       44.45     43.48 o
  -5   5  27       50.54       76.61     51.31 o
  -4   5  27       91.05      145.42     28.74 o
  -3   5  27       73.09       22.28     25.14 o
  -2   5  27       63.18       70.86     19.94 o
  -1   5  27       25.18       16.30     16.65 o
   0   5  27       13.02       14.17     22.45 o
   1   5  27       20.55        2.66     25.35 o
   2   5  27       36.21       32.92     19.58 o
   3   5  27       61.57       35.32     20.31 o
   4   5  27      115.71       84.28     39.61 o
   5   5  27       64.08       51.46     44.42 o
   6   5  27       16.73        4.06     35.37 o
  -6   6  27       25.20      133.34     53.14 o
  -5   6  27       99.82       87.84     34.41 o
  -4   6  27       56.79      119.88     40.33 o
  -3   6  27       21.13       50.56     34.69 o
  -2   6  27      205.17      202.54     21.93 o
  -1   6  27       95.83      136.29     19.51 o
   0   6  27       12.44       32.15     19.16 o
   1   6  27       86.33      143.45     26.64 o
   2   6  27      211.34      207.13     20.66 o
   3   6  27        9.84       30.58     29.15 o
   4   6  27       60.02      136.49     26.15 o
   5   6  27       84.04       30.16     34.31 o
   6   6  27       25.46      -46.38     57.01 o
  -5   7  27       90.37       66.13     79.72 o
  -4   7  27       61.18       63.85     29.39 o
  -3   7  27      124.97      157.58     28.74 o
  -2   7  27       26.54      -21.12     21.12 o
  -1   7  27       18.90       53.64     19.86 o
   0   7  27        8.11      -13.37     17.26 o
   1   7  27        8.54        8.20     18.38 o
   2   7  27       32.10       17.59     22.78 o
   3   7  27      131.06       72.96     22.30 o
   4   7  27       39.15      -22.86     25.44 o
   5   7  27       86.91       63.39     41.41 o
  -5   8  27       24.27       51.21     62.81 o
  -4   8  27       24.22        3.61     37.68 o
  -3   8  27       89.55      129.92     42.03 o
  -2   8  27       51.73       41.50     28.31 o
  -1   8  27      185.87      255.14     34.43 o
   0   8  27        0.42       22.55     20.02 o
   1   8  27      198.93      264.58     22.55 o
   2   8  27       41.42       43.77     21.08 o
   3   8  27      107.20      141.33     28.23 o
   4   8  27       33.09      133.74     40.17 o
   5   8  27       36.32      106.03     45.40 o
  -5   9  27       25.00       71.50     60.87 o
  -4   9  27       56.60       55.35     30.03 o
  -3   9  27       69.21       82.07     32.33 o
  -2   9  27      210.88      232.52     27.69 o
  -1   9  27       61.61       46.95     23.59 o
   0   9  27       41.50       17.01     18.84 o
   1   9  27       77.27      112.30     24.07 o
   2   9  27      177.75      116.68     23.81 o
   3   9  27       73.41       70.11     32.36 o
   4   9  27       55.13      140.52     37.23 o
   5   9  27       38.18       16.43     58.94 o
  -4  10  27       24.70        0.72     36.72 o
  -3  10  27       23.56        4.65     55.09 o
  -2  10  27       95.32      127.08     33.06 o
  -1  10  27       10.22       46.77     27.15 o
   0  10  27        8.26       17.41     21.69 o
   1  10  27       15.52        7.84     22.01 o
   2  10  27       82.37       46.13     25.15 o
   3  10  27       13.32       53.84     39.61 o
   4  10  27       27.26       84.06     58.94 o
  -4  11  27       29.54       95.66     58.94 o
  -3  11  27       88.92      109.76     43.85 o
  -2  11  27      102.99      130.87     29.20 o
  -1  11  27       46.41       36.39     21.42 o
   0  11  27       32.61       67.21     22.90 o
   1  11  27       35.15       -3.78     21.89 o
   2  11  27      108.50      135.19     31.64 o
   3  11  27       85.85       97.00     50.38 o
   4  11  27       28.94       -8.70     54.11 o
  -3  12  27       37.60       54.11     51.21 o
  -2  12  27        1.32       -4.66     39.82 o
  -1  12  27       38.57       72.54     41.42 o
   0  12  27        6.07       -6.43     25.15 o
   1  12  27       34.58       39.64     24.02 o
   2  12  27        1.31        9.07     33.80 o
   3  12  27       58.85       61.84     59.91 o
  -2  13  27       18.12       -9.49     41.04 o
  -1  13  27       65.23       72.13     34.69 o
   0  13  27        7.26       17.35     44.63 o
   1  13  27       69.23       52.58     32.08 o
   2  13  27       17.49      -11.08     87.44 o
   0  14  27       42.89       11.63     41.31 o
   0   0  28       85.00      107.29     24.54 o
   1   0  28      357.04      387.52     21.01 o
   2   0  28      430.22      488.40     27.17 o
   3   0  28       43.95      103.18     20.31 o
   4   0  28       40.42       63.30     28.45 o
   5   0  28        3.07       -2.48     25.73 o
   6   0  28       41.82       62.06     38.07 o
  -6   1  28        8.74       27.01     47.83 o
  -5   1  28       66.30       31.35     25.25 o
  -4   1  28        8.90       15.88     21.48 o
  -3   1  28       66.99       86.39     25.69 o
  -2   1  28       73.62       90.14     17.35 o
  -1   1  28       28.28       34.39     16.36 o
   0   1  28      328.44      364.40     30.45 o
   1   1  28       43.46       28.14     18.91 o
   2   1  28       62.88       43.26     19.29 o
   3   1  28       70.54       37.77     22.75 o
   4   1  28       11.69       18.19     23.22 o
   5   1  28       67.46       51.54     25.99 o
   6   1  28       11.69      -41.95     43.96 o
  -6   2  28       31.47       -4.34     32.88 o
  -5   2  28       21.31       34.24     39.05 o
  -4   2  28       11.28        0.57     20.66 o
  -3   2  28        0.58       32.10     22.11 o
  -2   2  28       41.00       80.02     16.95 o
  -1   2  28       27.94       42.02     16.22 o
   0   2  28      360.89      413.12     34.22 o
   1   2  28       41.40       85.52     17.02 o
   2   2  28       65.68      118.10     18.20 o
   3   2  28        2.25       37.91     23.80 o
   4   2  28        7.47       29.31     33.79 o
   5   2  28       20.61       26.99     30.81 o
   6   2  28       38.25       40.70     71.26 o
  -6   3  28       20.72       61.84     46.38 o
  -5   3  28       22.70        1.04     29.72 o
  -4   3  28        8.20        7.70     20.67 o
  -3   3  28       25.94       65.19     22.84 o
  -2   3  28       60.22       87.55     14.57 o
  -1   3  28      166.67      245.33     22.96 o
   0   3  28        1.89       -9.32     19.45 o
   1   3  28      149.48      187.47     18.39 o
   2   3  28       48.56       78.01     15.91 o
   3   3  28       37.48       38.31     20.41 o
   4   3  28        7.74       13.27     31.38 o
   5   3  28       21.12       35.52     26.08 o
   6   3  28       26.40      108.22     45.41 o
  -6   4  28       29.33       83.10     46.38 o
  -5   4  28       42.22       41.20     58.91 o
  -4   4  28       12.59      -13.83     42.52 o
  -3   4  28       48.91       78.03     19.49 o
  -2   4  28      177.84      158.47     17.85 o
  -1   4  28       42.82       29.30     17.60 o
   0   4  28      142.35       98.89     25.21 o
   1   4  28       57.86       28.52     19.68 o
   2   4  28      154.08      150.64     21.59 o
   3   4  28       44.61       58.32     23.86 o
   4   4  28       15.01      -29.78     29.78 o
   5   4  28       40.59       52.30     29.43 o
   6   4  28       33.09       17.17     35.90 o
  -5   5  28        1.17       24.41     46.86 o
  -4   5  28        8.48       47.63     27.19 o
  -3   5  28       87.50       59.66     31.83 o
  -2   5  28       56.05       80.46     22.59 o
  -1   5  28      177.25      227.85     24.58 o
   0   5  28      119.08      162.21     21.70 o
   1   5  28      208.23      263.54     19.40 o
   2   5  28       74.84       49.96     19.33 o
   3   5  28       77.73       75.69     25.35 o
   4   5  28       13.47       22.60     37.79 o
   5   5  28        1.90      -31.40     31.40 o
  -5   6  28       11.76       42.51     63.77 o
  -4   6  28        0.83       -1.96    116.91 o
  -3   6  28       29.92       54.26     28.81 o
  -2   6  28      136.65      181.45     24.96 o
  -1   6  28       10.09        1.16     19.84 o
   0   6  28       33.12       63.56     19.30 o
   1   6  28       28.73       33.46     28.66 o
   2   6  28      139.97      250.76     49.23 o
   3   6  28       24.91       18.70     22.46 o
   4   6  28        1.71      -14.68     41.26 o
   5   6  28       13.75      -34.18     39.56 o
  -5   7  28        9.47      -31.89     46.38 o
  -4   7  28       25.31       57.35     29.94 o
  -3   7  28        2.81      -22.67     34.30 o
  -2   7  28       21.38      -23.65     23.65 o
  -1   7  28      229.73      260.87     24.40 o
   0   7  28      156.90      175.27     20.10 o
   1   7  28      234.60      236.88     23.63 o
   2   7  28       26.64       92.00     21.66 o
   3   7  28       11.68      -23.66     23.66 o
   4   7  28       26.85       75.94     33.33 o
   5   7  28        9.54       70.79     46.02 o
  -5   8  28        9.92       49.28     56.04 o
  -4   8  28       83.99      115.67     45.42 o
  -3   8  28        5.29      -28.15     29.32 o
  -2   8  28       69.33       68.79     25.48 o
  -1   8  28      138.05      176.30     34.87 o
   0   8  28      159.08      144.33     31.86 o
   1   8  28      143.50      166.18     21.48 o
   2   8  28       96.77       61.70     24.11 o
   3   8  28        3.00        0.14     25.01 o
   4   8  28       78.59       56.04     50.73 o
   5   8  28        5.40       84.06     53.14 o
  -4   9  28       17.62       13.99     39.25 o
  -3   9  28       87.02       75.48    114.51 o
  -2   9  28       49.18        9.41     53.14 o
  -1   9  28       54.81       -5.43     23.83 o
   0   9  28        8.02       29.11     20.47 o
   1   9  28       65.70        1.90     21.64 o
   2   9  28       53.03       41.66     22.38 o
   3   9  28      103.30       52.45     26.31 o
   4   9  28       14.94        4.83     63.77 o
  -4  10  28        7.95       23.84     40.29 o
  -3  10  28       21.57       83.93    107.25 o
  -2  10  28       82.57      132.15     38.84 o
  -1  10  28        2.97        5.33     22.88 o
   0  10  28       51.93       74.36     23.28 o
   1  10  28        0.18      -25.07     25.07 o
   2  10  28       59.43      110.53     55.58 o
   3  10  28       13.47       47.23     49.22 o
   4  10  28        9.36      -20.29     64.74 o
  -3  11  28       22.19       62.81     58.94 o
  -2  11  28       12.41       20.53     34.51 o
  -1  11  28       74.11       74.72     24.34 o
   0  11  28        3.52        9.69     22.88 o
   1  11  28       55.05       39.37     23.28 o
   2  11  28       14.21      -39.53     40.29 o
   3  11  28        9.86      108.22     43.59 o
  -2  12  28       42.95       33.57     44.72 o
  -1  12  28       46.96       56.29     33.75 o
   0  12  28      100.35       67.85     40.53 o
   1  12  28       47.85       61.24     49.62 o
   2  12  28       39.49       19.30     48.85 o
  -1  13  28      122.55       81.96     35.71 o
   0  13  28       14.44      -11.03     86.00 o
   1  13  28      111.22       65.50     32.30 o
   1   0  29        0.96      -11.30     46.30 o
   2   0  29        6.95      -17.70     17.70 o
   3   0  29      157.74      136.32     23.61 o
   4   0  29      135.02      239.24     28.98 o
   5   0  29       59.77      -11.93     29.28 o
   6   0  29        6.29       12.08     38.30 o
  -6   1  29        8.76       16.96     33.87 o
  -5   1  29       47.26       10.68     29.27 o
  -4   1  29      116.18      114.68     33.56 o
  -3   1  29       17.90       10.07     22.29 o
  -2   1  29      139.33      166.07     19.99 o
  -1   1  29        1.46      -17.65     17.65 o
   0   1  29       66.99      113.77     19.01 o
   1   1  29        2.98       -8.12     18.31 o
   2   1  29      151.70      128.59     21.56 o
   3   1  29       14.92      -17.20     20.82 o
   4   1  29      108.66      141.21     41.28 o
   5   1  29       37.83       61.50     28.35 o
   6   1  29        9.95        7.58     37.31 o
  -5   2  29       96.21      124.53     29.74 o
  -4   2  29       23.24       12.45     21.79 o
  -3   2  29      103.19      107.84     21.60 o
  -2   2  29       45.19       40.75     19.16 o
  -1   2  29       48.24       33.74     22.54 o
   0   2  29       35.23       76.26     18.03 o
   1   2  29       65.26       66.24     25.28 o
   2   2  29       38.38       56.03     18.31 o
   3   2  29      101.79      121.61     24.40 o
   4   2  29       25.22        4.98     25.28 o
   5   2  29       84.88       74.76     28.65 o
  -5   3  29       29.82      100.19     37.37 o
  -4   3  29       29.93       25.67     25.51 o
  -3   3  29        6.62        5.85     18.88 o
  -2   3  29       38.75       46.13     16.70 o
  -1   3  29      134.09      139.35     18.35 o
   0   3  29        0.15        7.89     19.13 o
   1   3  29      138.09      162.07     17.24 o
   2   3  29       43.58       -1.88     17.19 o
   3   3  29        2.42       37.55     23.25 o
   4   3  29       20.48       19.10     33.75 o
   5   3  29       23.46       22.92     41.16 o
  -5   4  29      121.96      147.74     41.55 o
  -4   4  29       28.50      102.84     31.34 o
  -3   4  29       83.18       99.95     22.52 o
  -2   4  29       24.27       15.59     18.32 o
  -1   4  29       22.35       49.58     18.27 o
   0   4  29        0.21      -11.61     23.91 o
   1   4  29       17.52       17.87     24.15 o
   2   4  29       28.06        7.87     19.09 o
   3   4  29       80.45       71.77     20.68 o
   4   4  29       38.33       34.62     27.16 o
   5   4  29      106.70      167.29     78.75 o
  -5   5  29       23.58       55.08     50.24 o
  -4   5  29       65.20       81.61     39.50 o
  -3   5  29       16.49       74.31     29.23 o
  -2   5  29       39.30       18.91     24.76 o
  -1   5  29        9.32       29.38     23.36 o
   0   5  29        0.38      -13.65     25.69 o
   1   5  29       16.92       15.29     19.84 o
   2   5  29       21.99       30.99     19.86 o
   3   5  29       14.79       -6.38     21.96 o
   4   5  29       88.03       80.23     29.60 o
   5   5  29       16.48       94.75     44.16 o
  -5   6  29       54.11      -47.35     47.35 o
  -4   6  29        9.17       16.66     30.80 o
  -3   6  29       66.03      145.53     53.66 o
  -2   6  29       34.97       19.12     23.65 o
  -1   6  29       79.33       82.98     23.24 o
   0   6  29        5.69      -17.13     24.06 o
   1   6  29       73.58       71.61     27.30 o
   2   6  29       32.67        0.84     21.96 o
   3   6  29       76.33       55.66     23.31 o
   4   6  29        8.20       63.71     36.04 o
   5   6  29       56.30      211.66     92.28 o
  -5   7  29       45.24       98.56     52.18 o
  -4   7  29      103.06      123.54     44.45 o
  -3   7  29        8.37      -12.95     29.37 o
  -2   7  29       25.50       29.47     26.60 o
  -1   7  29       24.41       25.93     26.75 o
   0   7  29       39.06       30.13     20.84 o
   1   7  29       16.30       39.33     19.35 o
   2   7  29       44.56       33.57     26.32 o
   3   7  29       14.32       -3.64     28.16 o
   4   7  29       88.25       81.83     49.35 o
   5   7  29       44.59       17.39     57.98 o
  -4   8  29       27.21       89.79     46.17 o
  -3   8  29       24.07      104.86     38.17 o
  -2   8  29       58.58       70.20     40.44 o
  -1   8  29       43.05       -6.13     27.73 o
   0   8  29       26.79       52.52     22.57 o
   1   8  29       51.86       71.94     23.31 o
   2   8  29       53.37       75.12     21.69 o
   3   8  29        9.29      -27.28     30.47 o
   4   8  29       22.07       27.05     57.97 o
  -4   9  29       50.42       58.16     45.41 o
  -3   9  29       17.30       94.69     57.01 o
  -2   9  29       75.89       95.62     34.92 o
  -1   9  29       79.43       62.24     31.76 o
   0   9  29      118.04      142.96     24.04 o
   1   9  29       98.67      104.47     27.79 o
   2   9  29       79.83      100.23     32.23 o
   3   9  29       18.56       51.81     92.76 o
   4   9  29       47.44      107.26     59.91 o
  -3  10  29        8.04       -8.70     61.84 o
  -2  10  29       39.45       -1.76     33.25 o
  -1  10  29        8.89      -18.04     30.20 o
   0  10  29      118.61       97.68     25.41 o
   1  10  29       12.24       46.99     23.72 o
   2  10  29       53.02       98.21     47.75 o
   3  10  29       14.47       21.26     57.01 o
  -3  11  29        7.81      -62.81     62.81 o
  -2  11  29       13.09       66.74     38.45 o
  -1  11  29       89.85      100.02     32.30 o
   0  11  29       17.60        5.54     36.24 o
   1  11  29       73.02      126.95     32.90 o
   2  11  29       18.16      -28.35     48.56 o
   3  11  29        5.31      167.16     77.30 o
  -1  12  29        1.36       30.30     33.67 o
   0  12  29       13.93       64.29     44.28 o
   1  12  29        4.47        8.38     44.03 o
   2  12  29       32.66      -68.60     76.33 o
   0   0  30      867.92      844.73     41.01 o
   1   0  30        4.51        0.37     18.58 o
   2   0  30      114.71      151.21     19.93 o
   3   0  30        8.06      -15.27     27.71 o
   4   0  30       16.55       48.13     27.18 o
   5   0  30       25.43       62.28     30.81 o
  -5   1  30       53.15       14.57    123.68 o
  -4   1  30       30.22       10.37     25.85 o
  -3   1  30       48.96       50.45     26.64 o
  -2   1  30       33.70       19.95     19.59 o
  -1   1  30       63.86      170.23     20.00 o
   0   1  30       14.93        3.56     22.42 o
   1   1  30       67.46       90.74     25.63 o
   2   1  30       30.53       25.48     19.04 o
   3   1  30       57.43       67.51     33.19 o
   4   1  30       30.82       79.26     26.41 o
   5   1  30       54.19      -26.31     39.21 o
  -5   2  30       13.15       92.01     34.14 o
  -4   2  30       14.44       56.63     23.74 o
  -3   2  30       19.42       41.00     21.02 o
  -2   2  30       58.49       33.49     19.71 o
  -1   2  30       62.28       37.70     17.79 o
   0   2  30      228.99      243.36     34.94 o
   1   2  30       71.34       75.97     19.72 o
   2   2  30       84.67       43.37     20.64 o
   3   2  30       16.90      -22.43     23.61 o
   4   2  30       12.25       -9.54     25.51 o
   5   2  30       11.81       34.36     31.21 o
  -5   3  30       15.10       76.33     48.31 o
  -4   3  30       23.30       51.18     26.86 o
  -3   3  30       30.60       28.56     22.85 o
  -2   3  30       10.49       15.70     21.82 o
  -1   3  30      128.82      200.50     20.77 o
   0   3  30        7.98        8.19     20.08 o
   1   3  30       95.45       91.51     17.65 o
   2   3  30       12.35        4.13     19.45 o
   3   3  30       35.22       98.64     23.67 o
   4   3  30       27.43       15.56     42.26 o
   5   3  30       14.13       50.62     35.90 o
  -5   4  30       40.28       28.99     46.38 o
  -4   4  30        3.95       -3.80     24.50 o
  -3   4  30       11.56       16.52     24.17 o
  -2   4  30      132.00      218.46     28.88 o
  -1   4  30        7.53        9.72     19.50 o
   0   4  30      133.11      223.70     19.76 o
   1   4  30       11.58       22.14     22.79 o
   2   4  30      108.79      111.11     19.86 o
   3   4  30       11.45       37.25     22.32 o
   4   4  30        5.84       79.50     27.96 o
   5   4  30       39.46       74.40     51.21 o
  -5   5  30       31.07       -1.93     49.28 o
  -4   5  30       23.68       25.63     36.32 o
  -3   5  30       15.42       18.88     33.37 o
  -2   5  30       49.14       42.55     23.88 o
  -1   5  30      148.12       68.76     23.38 o
   0   5  30        1.00        7.12     25.64 o
   1   5  30      161.36      117.43     34.35 o
   2   5  30       42.05       60.54     19.18 o
   3   5  30        9.36      -22.19     22.31 o
   4   5  30       22.65       65.56     35.37 o
   5   5  30       29.51        7.73     54.11 o
  -4   6  30        9.70       60.50     41.32 o
  -3   6  30        6.18      -28.93     28.93 o
  -2   6  30       76.76       72.96     33.02 o
  -1   6  30        9.78       49.15     20.47 o
   0   6  30        8.95       33.82     23.69 o
   1   6  30        9.84        6.39     21.38 o
   2   6  30       54.64       57.62     19.92 o
   3   6  30       11.19      107.91     28.47 o
   4   6  30        9.95      -16.36     46.62 o
  -4   7  30       25.61       -7.44     38.75 o
  -3   7  30       51.24       63.77     49.28 o
  -2   7  30        7.40      -18.29     43.96 o
  -1   7  30      239.95      258.35     29.17 o
   0   7  30        2.07       37.82     24.35 o
   1   7  30      203.45      233.41     24.58 o
   2   7  30        3.56        8.32     22.97 o
   3   7  30       65.23       27.28     28.89 o
   4   7  30       29.84      -26.09     59.91 o
  -4   8  30       38.83      107.25     59.91 o
  -3   8  30       31.19       94.69     53.14 o
  -2   8  30      104.44      132.15     33.82 o
  -1   8  30       37.47       56.34     29.43 o
   0   8  30      116.87      166.80     26.97 o
   1   8  30       34.84       82.54     25.12 o
   2   8  30      114.98      153.94     26.03 o
   3   8  30       29.22       -1.45     37.32 o
   4   8  30       33.13      169.09     57.01 o
  -3   9  30        1.90       74.40     56.04 o
  -2   9  30       26.33      -19.81     42.02 o
  -1   9  30       98.29      114.37     28.03 o
   0   9  30        2.55      -22.83     22.83 o
   1   9  30      113.29      152.42     24.75 o
   2   9  30       19.41      -35.53     35.53 o
   3   9  30        7.45       50.24     55.08 o
  -3  10  30       16.53       10.63     65.70 o
  -2  10  30       70.04       41.24     41.56 o
  -1  10  30       13.63      101.91     36.67 o
   0  10  30       74.46      113.15     40.79 o
   1  10  30       15.84       41.94     31.25 o
   2  10  30       57.18       67.48     37.43 o
   3  10  30       14.83      -24.16     74.40 o
  -2  11  30        0.24       24.16     62.80 o
  -1  11  30       59.80       54.58     37.01 o
   0  11  30        4.94       43.98     36.79 o
   1  11  30       50.84      143.18     74.29 o
   2  11  30        1.62       73.66     53.47 o
   1   0  31       76.78       41.58     23.31 o
   2   0  31        1.22       38.04     23.85 o
   3   0  31       90.96       94.33     27.58 o
   4   0  31       15.48       51.16     29.90 o
   5   0  31       45.32       68.64     93.73 o
  -5   1  31        3.15       -2.07     37.12 o
  -4   1  31       85.03      128.50     32.30 o
  -3   1  31        3.97       36.33     21.99 o
  -2   1  31       80.20      112.13     21.94 o
  -1   1  31       14.23       10.85     24.81 o
   0   1  31        3.81       10.85     20.42 o
   1   1  31       15.79       29.64     20.67 o
   2   1  31       76.91       30.60     21.43 o
   3   1  31        4.25       56.68     41.84 o
   4   1  31       66.77       27.14     32.13 o
   5   1  31        3.17       44.28     40.21 o
  -5   2  31       17.09       81.26     61.36 o
  -4   2  31        2.19        1.54     27.12 o
  -3   2  31       46.63       43.69     27.18 o
  -2   2  31       43.09       66.09     25.18 o
  -1   2  31       59.48       35.72     27.06 o
   0   2  31        4.51        3.13     20.32 o
   1   2  31       71.81       80.21     19.58 o
   2   2  31       44.40       90.47     20.45 o
   3   2  31       43.12       67.42     34.84 o
   4   2  31        2.05      -26.07     30.48 o
   5   2  31       35.20       20.06     45.41 o
  -5   3  31        1.63       51.21     53.14 o
  -4   3  31       31.30        6.74     30.95 o
  -3   3  31       13.27       38.76     22.45 o
  -2   3  31       62.56       73.94     23.20 o
  -1   3  31        1.18       30.78     22.62 o
   0   3  31        2.93      -26.59     26.59 o
   1   3  31        2.66      -11.75     23.45 o
   2   3  31       72.89        5.95     23.36 o
   3   3  31       12.84        0.81     28.86 o
   4   3  31       27.18       72.87     32.88 o
   5   3  31        1.57       12.56     57.01 o
  -4   4  31        4.30      -27.73     37.55 o
  -3   4  31       43.55       80.82     30.64 o
  -2   4  31       31.04      -12.20     33.75 o
  -1   4  31       30.10       51.81     19.51 o
   0   4  31       30.20       22.82     24.23 o
   1   4  31       22.27       87.58     25.57 o
   2   4  31       25.46       12.53     31.60 o
   3   4  31       54.37       75.07     23.93 o
   4   4  31        3.73       35.82     39.62 o
  -4   5  31       14.32       45.26     43.05 o
  -3   5  31       13.75       25.87     27.71 o
  -2   5  31       18.81       41.42     32.36 o
  -1   5  31        9.05       19.25     23.67 o
   0   5  31        0.02       -4.68     33.13 o
   1   5  31       15.23       -6.62     24.67 o
   2   5  31       13.50       26.46     24.76 o
   3   5  31       14.02       25.24     24.32 o
   4   5  31        6.75       15.97     66.67 o
  -4   6  31        7.57       31.89     50.24 o
  -3   6  31      102.46       79.24     51.21 o
  -2   6  31       31.78       67.19     39.62 o
  -1   6  31       12.39        8.56     35.84 o
   0   6  31       18.62       -5.47     25.40 o
   1   6  31        9.51        6.49     22.33 o
   2   6  31       23.49       23.73     24.61 o
   3   6  31       98.80       58.21     28.70 o
   4   6  31        7.50       48.31     61.84 o
  -4   7  31       51.15        7.73     58.94 o
  -3   7  31       10.32       29.95     61.84 o
  -2   7  31       33.04       13.82     91.79 o
  -1   7  31        9.17       54.67     27.75 o
   0   7  31       57.81       58.32     24.78 o
   1   7  31       10.94       16.50     22.44 o
   2   7  31       45.58       57.91     23.70 o
   3   7  31        7.70        4.86     48.06 o
   4   7  31       51.05      -48.31     65.71 o
  -3   8  31       20.45       26.09     53.14 o
  -2   8  31       53.10       67.64     60.88 o
  -1   8  31       32.75       32.22     26.98 o
   0   8  31       18.08       11.11     24.84 o
   1   8  31       26.86       67.36     24.93 o
   2   8  31       56.27       87.35     36.10 o
   3   8  31       14.56      -19.44     43.58 o
  -3   9  31        8.13       48.31     57.01 o
  -2   9  31       14.50      -18.36     54.11 o
  -1   9  31       33.00       -1.56     27.90 o
   0   9  31       23.08       63.54     53.14 o
   1   9  31       39.71       34.12     27.32 o
   2   9  31       21.72       48.87     41.49 o
   3   9  31        6.29      -70.54     70.54 o
  -2  10  31       11.15        7.73     60.87 o
  -1  10  31       11.70      -23.82     45.64 o
   0  10  31       58.40      -68.61     68.61 o
   1  10  31       14.18       38.98     40.87 o
   2  10  31       16.58       64.15     50.21 o
   0   0  32      347.46      473.09     52.68 o
   1   0  32      130.81      174.16     22.40 o
   2   0  32       16.86       35.61     20.78 o
   3   0  32        2.47      -30.68     30.68 o
   4   0  32       35.39       73.35     30.61 o
  -4   1  32        5.07      -36.71     45.55 o
  -3   1  32       25.03       20.05     29.49 o
  -2   1  32       10.37      -22.94     22.94 o
  -1   1  32      112.49      165.23     22.71 o
   0   1  32        3.05       32.75     24.27 o
   1   1  32      129.05      151.32     22.08 o
   2   1  32       13.68        5.12     22.85 o
   3   1  32       33.28       13.64     28.77 o
   4   1  32        4.32       -1.62     36.86 o
  -4   2  32       37.72       -3.05     43.96 o
  -3   2  32        1.17       17.04     28.83 o
  -2   2  32      113.24      145.77     26.64 o
  -1   2  32       10.31        2.00     28.80 o
   0   2  32       88.45      103.54     34.21 o
   1   2  32        9.93       -3.53     19.97 o
   2   2  32      122.07      133.57     22.15 o
   3   2  32        0.76       70.37     40.04 o
   4   2  32       33.93       69.76     42.37 o
  -4   3  32        0.92       62.16     43.35 o
  -3   3  32        6.37       22.62     34.17 o
  -2   3  32       21.00      -24.94     24.94 o
  -1   3  32       65.85       70.59     25.42 o
   0   3  32        0.56      -18.07     20.49 o
   1   3  32       47.01       98.23     21.70 o
   2   3  32       19.75       12.31     28.58 o
   3   3  32        1.36      -11.86     34.01 o
   4   3  32        1.93      -27.05     54.11 o
  -4   4  32        9.19      -26.09     57.01 o
  -3   4  32       21.31       12.93     44.27 o
  -2   4  32       22.00       16.05     39.08 o
  -1   4  32        0.32       -3.74     28.28 o
   0   4  32       54.93      106.01     40.17 o
   1   4  32        1.38        6.14     35.33 o
   2   4  32       12.86       19.95     23.50 o
   3   4  32       22.52       25.11     43.00 o
   4   4  32       11.24       27.16    103.39 o
  -4   5  32        2.63      -32.85     54.11 o
  -3   5  32       63.64       48.31     57.98 o
  -2   5  32        7.96        4.95     64.74 o
  -1   5  32      137.89      126.00     31.45 o
   0   5  32       27.90       43.35     22.44 o
   1   5  32      146.89      228.47     26.28 o
   2   5  32       12.35        1.64     23.95 o
   3   5  32       73.04      146.44     30.91 o
   4   5  32        4.16       29.95     57.97 o
  -3   6  32        9.05      -56.04     56.04 o
  -2   6  32        8.20      -39.62     57.01 o
  -1   6  32       36.39       72.76     29.79 o
   0   6  32       76.32       81.98     35.64 o
   1   6  32       31.26       14.70     27.86 o
   2   6  32        4.51       10.87     28.11 o
   3   6  32        9.39      -42.80     45.43 o
  -3   7  32       32.77      -21.26     45.41 o
  -2   7  32        5.59       85.03     59.91 o
  -1   7  32       59.43       87.13     30.02 o
   0   7  32       40.40       46.10     30.80 o
   1   7  32       42.96       58.85     27.92 o
   2   7  32        3.48       73.86     42.23 o
   3   7  32       32.28      -11.76     38.93 o
  -2   8  32       33.82      -19.33     43.48 o
  -1   8  32        5.78       45.90     43.73 o
   0   8  32      107.27       81.85     39.68 o
   1   8  32        6.62       17.34     31.90 o
   2   8  32       29.21       25.47     37.49 o
  -2   9  32        4.59       -9.66     63.77 o
  -1   9  32       95.19       92.68     35.38 o
   0   9  32        0.55       26.69     54.45 o
   1   9  32       98.28       82.65     40.63 o
   2   9  32        6.84      103.39     67.64 o
   1   0  33       22.46      -13.87     25.16 o
   2   0  33        3.94        4.01     24.10 o
   3   0  33       80.31      124.47     37.37 o
   4   0  33        3.18      -57.97     57.97 o
  -4   1  33       32.96       26.10     72.95 o
  -3   1  33        8.06      -32.89     32.89 o
  -2   1  33        7.43       28.15     24.43 o
  -1   1  33        4.43       19.66     22.66 o
   0   1  33       18.20       45.60     26.48 o
   1   1  33        3.08       -2.90     29.89 o
   2   1  33        6.69        0.93     24.45 o
   3   1  33        9.16      -15.62     41.94 o
   4   1  33       29.70       -8.32     40.65 o
  -4   2  33       21.28       -6.59     40.98 o
  -3   2  33       13.71      -15.45     31.82 o
  -2   2  33       13.89       12.26     25.35 o
  -1   2  33       44.64       60.76     24.15 o
   0   2  33       56.16       41.03     23.99 o
   1   2  33       44.19       67.81     24.56 o
   2   2  33       17.76       16.85     23.67 o
   3   2  33        9.24       40.51     46.86 o
   4   2  33       28.37        9.47     40.99 o
  -3   3  33        1.09       44.75     29.89 o
  -2   3  33       12.65      -16.35     41.66 o
  -1   3  33       42.92       -3.58     44.49 o
   0   3  33        1.08       57.12     25.10 o
   1   3  33       41.15       48.54     24.87 o
   2   3  33       16.73       17.21     27.34 o
   3   3  33        2.72      -13.53     59.91 o
  -3   4  33       54.50      174.90     58.94 o
  -2   4  33       48.90      120.78     61.84 o
  -1   4  33        9.04      -28.13     35.25 o
   0   4  33       30.48       23.42     32.54 o
   1   4  33        5.06      -27.92     27.92 o
   2   4  33       39.90        1.28     24.61 o
   3   4  33       56.97       45.41     64.74 o
  -3   5  33        0.23        5.80     58.94 o
  -2   5  33       41.72       50.25     60.87 o
  -1   5  33        3.58       -9.42     34.56 o
   0   5  33        9.37        6.68     28.65 o
   1   5  33        6.47      105.95     49.27 o
   2   5  33       48.06       82.14     30.16 o
   3   5  33        0.42      -20.73     45.48 o
  -3   6  33       45.89       47.35     52.18 o
  -2   6  33       31.73       62.81     64.74 o
  -1   6  33       18.73      -54.26     70.54 o
   0   6  33       29.95       -2.54     36.26 o
   1   6  33       16.19       45.69     37.61 o
   2   6  33       29.28       17.69     39.03 o
   3   6  33       38.05       85.03     63.77 o
  -2   7  33        8.63      -57.97     57.97 o
  -1   7  33        4.92       -3.22     41.81 o
   0   7  33        0.04      -16.85     42.49 o
   1   7  33        7.12      -19.17     35.28 o
   2   7  33       10.60       59.91     67.87 o
  -1   8  33       20.25       33.72     41.61 o
   0   8  33       13.45      -14.55     42.95 o
   1   8  33       15.92       18.89     38.72 o
   0   0  34        3.77       22.05     33.43 o
   1   0  34       47.13       81.73     22.95 o
   2   0  34        1.17      -14.65     20.99 o
   3   0  34        4.03       20.81     40.29 o
  -3   1  34       12.70       -8.56     67.64 o
  -2   1  34       11.23       47.25     35.06 o
  -1   1  34      141.14      184.17     30.09 o
   0   1  34        1.70        1.51     37.74 o
   1   1  34      139.29      223.99     24.66 o
   2   1  34       18.99       26.14     35.94 o
   3   1  34        9.48      -11.48     42.60 o
  -3   2  34       32.69       82.79     57.47 o
  -2   2  34       42.18       10.65     27.05 o
  -1   2  34       28.77       26.00     34.45 o
   0   2  34       19.63       67.17     34.63 o
   1   2  34       38.98       50.80     27.05 o
   2   2  34       37.66       59.96     25.05 o
   3   2  34       28.98       68.27     45.93 o
  -3   3  34       10.99       25.19     60.39 o
  -2   3  34       25.92       29.50     40.93 o
  -1   3  34       15.08       46.58     27.01 o
   0   3  34        0.71      -10.14     39.66 o
   1   3  34       14.96       -9.94     33.32 o
   2   3  34       26.00      -30.91     30.91 o
   3   3  34        9.03        6.76     56.04 o
  -2   4  34        8.95      -29.95     57.97 o
  -1   4  34       10.00       14.80     30.80 o
   0   4  34       18.30       54.85     44.63 o
   1   4  34       15.85       15.09     31.63 o
   2   4  34       18.20        4.40     28.61 o
  -2   5  34       28.94       88.90     59.91 o
  -1   5  34       17.47       35.84     45.03 o
   0   5  34       82.62       79.83     39.36 o
   1   5  34       13.91       44.20     29.46 o
   2   5  34       35.59       30.08     44.28 o
  -2   6  34        7.33        9.66     46.38 o
  -1   6  34        4.28        6.48     46.22 o
   0   6  34      165.33      192.25     36.95 o
   1   6  34        2.55      -38.20     40.66 o
   2   6  34       11.69       49.64     46.50 o
  -1   7  34        7.09      -10.63     61.84 o
   0   7  34       44.19       44.38     47.46 o
   1   7  34       14.55       13.01     40.82 o
   1   0  35        0.08       -8.30     26.99 o
   2   0  35        3.84      -25.72     32.58 o
  -2   1  35        0.68       36.72     64.74 o
  -1   1  35       11.99       25.49     28.84 o
   0   1  35        4.74       -7.88     34.46 o
   1   1  35       13.09        2.19     26.92 o
   2   1  35        2.76        1.37     35.81 o
  -2   2  35       20.62      -31.97     49.28 o
  -1   2  35       42.14       16.67     32.44 o
   0   2  35       21.95       43.44     30.18 o
   1   2  35       40.49      -33.15     33.15 o
   2   2  35       17.25       17.54     28.58 o
  -2   3  35       27.69       36.53     41.29 o
  -1   3  35       25.83      -15.87     39.08 o
   0   3  35        5.12       11.23     39.51 o
   1   3  35       25.60       93.85     33.27 o
   2   3  35       22.32       39.33     48.12 o
  -1   4  35        4.45      -43.15     43.15 o
   0   4  35        0.14       -9.07     32.51 o
   1   4  35        6.40        9.29     36.68 o
  -1   5  35        1.90       18.36     61.84 o
   0   5  35        0.27      -41.84     41.84 o
   1   5  35        2.43      -15.53     39.48 o
   0   0  36        0.46       -6.43     43.67 o
   1   0  36        2.57      -43.00     43.00 o
  -1   1  36       45.06       71.63     38.46 o
   0   1  36       28.12      -16.58     38.99 o
   1   1  36       40.47       33.78     32.54 o
   0   2  36        0.34       -7.57     33.83 o
 
